# Supplementary material for: 96 sample parallel acoustic fragmentation for high throughput next generation sequencing library preparation
Source: PLoS One. 2026 Feb 17;21(2):e0341139. doi: 10.1371/journal.pone.0341139 (PMC12912608; doi:10.1371/journal.pone.0341139)
Supplement: S2 Fig — (ZIP) [file pone.0341139.s002.zip]

Archive with 25 entries (24 files):
- Figure 1 Raw Data/
- Figure 1 Raw Data/No cavitation enhancement 720 seconds.pdf
- __MACOSX/Figure 1 Raw Data/._No cavitation enhancement 720 seconds.pdf
- Figure 1 Raw Data/.DS_Store
- __MACOSX/Figure 1 Raw Data/._.DS_Store
- Figure 1 Raw Data/glass tube with nanodroplets 240 seconds.pdf
- __MACOSX/Figure 1 Raw Data/._glass tube with nanodroplets 240 seconds.pdf
- Figure 1 Raw Data/glass tube with nanodroplets 120 seconds.pdf
- __MACOSX/Figure 1 Raw Data/._glass tube with nanodroplets 120 seconds.pdf
- Figure 1 Raw Data/No cavitation enhancement 1296 seconds.pdf
- __MACOSX/Figure 1 Raw Data/._No cavitation enhancement 1296 seconds.pdf
- Figure 1 Raw Data/Covaris microTUBE 80 seconds.pdf
- __MACOSX/Figure 1 Raw Data/._Covaris microTUBE 80 seconds.pdf
- Figure 1 Raw Data/glass tube with nanodroplets 80 seconds.pdf
- __MACOSX/Figure 1 Raw Data/._glass tube with nanodroplets 80 seconds.pdf
- Figure 1 Raw Data/Covaris microTUBE 120 seconds.pdf
- __MACOSX/Figure 1 Raw Data/._Covaris microTUBE 120 seconds.pdf
- Figure 1 Raw Data/Figure 1 Tapestation data summarized.xlsx
- __MACOSX/Figure 1 Raw Data/._Figure 1 Tapestation data summarized.xlsx
- Figure 1 Raw Data/Covaris microTUBE 240 seconds.pdf
- __MACOSX/Figure 1 Raw Data/._Covaris microTUBE 240 seconds.pdf
- Figure 1 Raw Data/No cavitation enhancement 840 seconds.pdf
- __MACOSX/Figure 1 Raw Data/._No cavitation enhancement 840 seconds.pdf
- Figure 1 Raw Data/No cavitation enhancement 1080 seconds.pdf
- __MACOSX/Figure 1 Raw Data/._No cavitation enhancement 1080 seconds.pdf
