# Supplementary material for: 96 sample parallel acoustic fragmentation for high throughput next generation sequencing library preparation
Source: PLoS One. 2026 Feb 17;21(2):e0341139. doi: 10.1371/journal.pone.0341139 (PMC12912608; doi:10.1371/journal.pone.0341139)
Supplement: S2 Fig — (ZIP) [file pone.0341139.s002.zip › Figure 1 Raw Data/Figure 1 Tapestation data summarized.xlsx]

## Sheet: LE220
	No cavitation Enhancement Figure 1A and 1B					Covaris microTUBE Figure 1C and 1E				glass tube with nanodroplets (Figure 1D and 1F)
Time [sec]	720 sec	840 sec	1080 sec	1296 sec		80 sec	120 sec	240 sec		80 sec	120 Sec	240 sec
Size [bp]	1564	597	595	495		261	208	179		422	301	209
Size [bp]	1655	919	603	762		283	251	168		405	312	225
Size [bp]	1974	1103	416	1119		313	253	173		443	329	207
Size [bp]	820	988	822	814		298	236	175		465	315	298
Size [bp]	1314	1041	567	824		394	261	148		426	346	189
Size [bp]	1234	1033	605	791		297	253	158		447	332	217
Size [bp]	1273	942	596	762		276	271	155		439	317	231
Size [bp]	1259	735	609	953		236	205	140		436	321	220
Size [bp]	1151	960	1383	708		260	181	144		402	309	213
Size [bp]	763	1151	1324	964		295	229	150		426	306	207
Size [bp]	1283	875	1235	727		284	214	145		429	306	257
Size [bp]	835	847	1618	910		298	222	150		402	310	208
Size [bp]	1148	846	1282	1078		244	244	156		426	311	204
Size [bp]	900	735	1000	818		260	191	152		429	336	254
Size [bp]	525	1179	895	654		260	242	143		441	312	255
Size [bp]	1564	1058	848	1281		273	270	141		439	295	245
Size [bp]	1655	1020	1013	1280		276	322	170		421	347	265
Size [bp]	1974	1241	1249	1247		285	277	143		417	337	202
All samples were sonicated on the Covaris LE220 instrument
