# Supplementary material for: 96 sample parallel acoustic fragmentation for high throughput next generation sequencing library preparation
Source: PLoS One. 2026 Feb 17;21(2):e0341139. doi: 10.1371/journal.pone.0341139 (PMC12912608; doi:10.1371/journal.pone.0341139)
Supplement: S3 File — (ZIP) [file pone.0341139.s003.zip]

Archive with 111 entries (105 files):
- QSonica nanodroplets no translator gel analysis/
- QSonica nanodroplets no translator gel analysis/.DS_Store
- __MACOSX/QSonica nanodroplets no translator gel analysis/._.DS_Store
- QSonica nanodroplets no translator gel analysis/Densitometry Analysis/
- QSonica nanodroplets no translator gel analysis/Gel Pictures/
- QSonica nanodroplets no translator gel analysis/Densitometry Analysis/.DS_Store
- __MACOSX/QSonica nanodroplets no translator gel analysis/Densitometry Analysis/._.DS_Store
- QSonica nanodroplets no translator gel analysis/Densitometry Analysis/R1 QSonica nanodroplets no translator densitometry/
- __MACOSX/QSonica nanodroplets no translator gel analysis/Densitometry Analysis/._R1 QSonica nanodroplets no translator densitometry
- QSonica nanodroplets no translator gel analysis/Densitometry Analysis/R3 QSonica nanodroplets no translator densitometry/
- QSonica nanodroplets no translator gel analysis/Densitometry Analysis/R2 QSonica nanodroplets no translator densitometry/
- QSonica nanodroplets no translator gel analysis/Gel Pictures/R1 QSonica nanodroplets no translator C,D 1-12.tif
- __MACOSX/QSonica nanodroplets no translator gel analysis/Gel Pictures/._R1 QSonica nanodroplets no translator C,D 1-12.tif
- QSonica nanodroplets no translator gel analysis/Gel Pictures/R1 QSonica nanodroplets no translator G 1-12.tif
- __MACOSX/QSonica nanodroplets no translator gel analysis/Gel Pictures/._R1 QSonica nanodroplets no translator G 1-12.tif
- QSonica nanodroplets no translator gel analysis/Gel Pictures/R3 QSonica nanodroplets no translator A,B,C,D,E,F 1-12.tif
- __MACOSX/QSonica nanodroplets no translator gel analysis/Gel Pictures/._R3 QSonica nanodroplets no translator A,B,C,D,E,F 1-12.tif
- QSonica nanodroplets no translator gel analysis/Gel Pictures/R1 QSonica nanodroplets no translator A,B,E,F 1-12.tif
- __MACOSX/QSonica nanodroplets no translator gel analysis/Gel Pictures/._R1 QSonica nanodroplets no translator A,B,E,F 1-12.tif
- QSonica nanodroplets no translator gel analysis/Gel Pictures/R2 QSonica nanodroplets no translator G,H 1-12.tif
- __MACOSX/QSonica nanodroplets no translator gel analysis/Gel Pictures/._R2 QSonica nanodroplets no translator G,H 1-12.tif
- QSonica nanodroplets no translator gel analysis/Gel Pictures/R2 QSonica nanodroplets no translator A,B,C,D,E,F 1-12.tif
- __MACOSX/QSonica nanodroplets no translator gel analysis/Gel Pictures/._R2 QSonica nanodroplets no translator A,B,C,D,E,F 1-12.tif
- QSonica nanodroplets no translator gel analysis/Gel Pictures/R3 QSonica nanodroplets no translator G,H 1-12.tif
- __MACOSX/QSonica nanodroplets no translator gel analysis/Gel Pictures/._R3 QSonica nanodroplets no translator G,H 1-12.tif
- QSonica nanodroplets no translator gel analysis/Gel Pictures/R1 QSonica nanodroplets no translator H 1-12.tif
- __MACOSX/QSonica nanodroplets no translator gel analysis/Gel Pictures/._R1 QSonica nanodroplets no translator H 1-12.tif
- QSonica nanodroplets no translator gel analysis/Densitometry Analysis/R1 QSonica nanodroplets no translator densitometry/QS,PND,R1,A1-12, B1-12-wf.png
- __MACOSX/QSonica nanodroplets no translator gel analysis/Densitometry Analysis/R1 QSonica nanodroplets no translator densitometry/._QS,PND,R1,A1-12, B1-12-wf.png
- QSonica nanodroplets no translator gel analysis/Densitometry Analysis/R1 QSonica nanodroplets no translator densitometry/QS,PND,R1,H1-12.adj.xlsx
- QSonica nanodroplets no translator gel analysis/Densitometry Analysis/R1 QSonica nanodroplets no translator densitometry/QS,PND,R1,E1-12, F1-12.-wf.png
- __MACOSX/QSonica nanodroplets no translator gel analysis/Densitometry Analysis/R1 QSonica nanodroplets no translator densitometry/._QS,PND,R1,E1-12, F1-12.-wf.png
- QSonica nanodroplets no translator gel analysis/Densitometry Analysis/R1 QSonica nanodroplets no translator densitometry/QS,PND,R1,G1-12,-wf.png
- __MACOSX/QSonica nanodroplets no translator gel analysis/Densitometry Analysis/R1 QSonica nanodroplets no translator densitometry/._QS,PND,R1,G1-12,-wf.png
- QSonica nanodroplets no translator gel analysis/Densitometry Analysis/R1 QSonica nanodroplets no translator densitometry/QS,NOT, PND,R1,A,B,C,D,E.,f,G,H.xlsx
- QSonica nanodroplets no translator gel analysis/Densitometry Analysis/R1 QSonica nanodroplets no translator densitometry/QS,PND,R1,D1-12.xlsx
- QSonica nanodroplets no translator gel analysis/Densitometry Analysis/R1 QSonica nanodroplets no translator densitometry/QS,PND,R1,H1-12.adj-wf.png
- __MACOSX/QSonica nanodroplets no translator gel analysis/Densitometry Analysis/R1 QSonica nanodroplets no translator densitometry/._QS,PND,R1,H1-12.adj-wf.png
- QSonica nanodroplets no translator gel analysis/Densitometry Analysis/R1 QSonica nanodroplets no translator densitometry/QS,PND,R1,E1-12, F1-12..xlsx
- QSonica nanodroplets no translator gel analysis/Densitometry Analysis/R1 QSonica nanodroplets no translator densitometry/QS,PND,R1,C1-12-wf.png
- __MACOSX/QSonica nanodroplets no translator gel analysis/Densitometry Analysis/R1 QSonica nanodroplets no translator densitometry/._QS,PND,R1,C1-12-wf.png
- QSonica nanodroplets no translator gel analysis/Densitometry Analysis/R1 QSonica nanodroplets no translator densitometry/QS,PND,R1,A1-12, B1-12.xlsx
- QSonica nanodroplets no translator gel analysis/Densitometry Analysis/R1 QSonica nanodroplets no translator densitometry/QS,PND,R1,G1-12,.xlsx
- QSonica nanodroplets no translator gel analysis/Densitometry Analysis/R1 QSonica nanodroplets no translator densitometry/QS,PND,R1,D1-12-wf.png
- __MACOSX/QSonica nanodroplets no translator gel analysis/Densitometry Analysis/R1 QSonica nanodroplets no translator densitometry/._QS,PND,R1,D1-12-wf.png
- QSonica nanodroplets no translator gel analysis/Densitometry Analysis/R1 QSonica nanodroplets no translator densitometry/QS,PND,R1,C1-12.xlsx
- QSonica nanodroplets no translator gel analysis/Densitometry Analysis/R3 QSonica nanodroplets no translator densitometry/QS PND,R3,B1-12-wf.png
- __MACOSX/QSonica nanodroplets no translator gel analysis/Densitometry Analysis/R3 QSonica nanodroplets no translator densitometry/._QS PND,R3,B1-12-wf.png
- QSonica nanodroplets no translator gel analysis/Densitometry Analysis/R3 QSonica nanodroplets no translator densitometry/QS,PND, R3, G1-12.xlsx
- QSonica nanodroplets no translator gel analysis/Densitometry Analysis/R3 QSonica nanodroplets no translator densitometry/QS PND,R3,A-12-wf.png
- __MACOSX/QSonica nanodroplets no translator gel analysis/Densitometry Analysis/R3 QSonica nanodroplets no translator densitometry/._QS PND,R3,A-12-wf.png
- QSonica nanodroplets no translator gel analysis/Densitometry Analysis/R3 QSonica nanodroplets no translator densitometry/QS PND,R3,D1-12.xlsx
- QSonica nanodroplets no translator gel analysis/Densitometry Analysis/R3 QSonica nanodroplets no translator densitometry/QS PND,R3,E1-12.xlsx
- QSonica nanodroplets no translator gel analysis/Densitometry Analysis/R3 QSonica nanodroplets no translator densitometry/QS PND,R3,C1-12.xlsx
- QSonica nanodroplets no translator gel analysis/Densitometry Analysis/R3 QSonica nanodroplets no translator densitometry/QS PND,R3,B1-12.xlsx
- QSonica nanodroplets no translator gel analysis/Densitometry Analysis/R3 QSonica nanodroplets no translator densitometry/QS PND,R3,E1-12-wf.png
- __MACOSX/QSonica nanodroplets no translator gel analysis/Densitometry Analysis/R3 QSonica nanodroplets no translator densitometry/._QS PND,R3,E1-12-wf.png
- QSonica nanodroplets no translator gel analysis/Densitometry Analysis/R3 QSonica nanodroplets no translator densitometry/QS PND,R3,F1-12.xlsx
- QSonica nanodroplets no translator gel analysis/Densitometry Analysis/R3 QSonica nanodroplets no translator densitometry/QS,PND, R3, G1-12-wf.png
- __MACOSX/QSonica nanodroplets no translator gel analysis/Densitometry Analysis/R3 QSonica nanodroplets no translator densitometry/._QS,PND, R3, G1-12-wf.png
- QSonica nanodroplets no translator gel analysis/Densitometry Analysis/R3 QSonica nanodroplets no translator densitometry/QS PND,R3,F1-12-wf.png
- __MACOSX/QSonica nanodroplets no translator gel analysis/Densitometry Analysis/R3 QSonica nanodroplets no translator densitometry/._QS PND,R3,F1-12-wf.png
- QSonica nanodroplets no translator gel analysis/Densitometry Analysis/R3 QSonica nanodroplets no translator densitometry/QS PND,R3,C1-12-wf.png
- __MACOSX/QSonica nanodroplets no translator gel analysis/Densitometry Analysis/R3 QSonica nanodroplets no translator densitometry/._QS PND,R3,C1-12-wf.png
- QSonica nanodroplets no translator gel analysis/Densitometry Analysis/R3 QSonica nanodroplets no translator densitometry/QS PND,R3,A-12.xlsx
- QSonica nanodroplets no translator gel analysis/Densitometry Analysis/R3 QSonica nanodroplets no translator densitometry/QS,PND, R3, H1-12.xlsx
- QSonica nanodroplets no translator gel analysis/Densitometry Analysis/R3 QSonica nanodroplets no translator densitometry/QS PND,R3,A,B,C,D,...........xlsx
- QSonica nanodroplets no translator gel analysis/Densitometry Analysis/R3 QSonica nanodroplets no translator densitometry/QS,PND, R3, H1-12-wf.png
- __MACOSX/QSonica nanodroplets no translator gel analysis/Densitometry Analysis/R3 QSonica nanodroplets no translator densitometry/._QS,PND, R3, H1-12-wf.png
- QSonica nanodroplets no translator gel analysis/Densitometry Analysis/R3 QSonica nanodroplets no translator densitometry/QS PND,R3,D1-12-wf.png
- __MACOSX/QSonica nanodroplets no translator gel analysis/Densitometry Analysis/R3 QSonica nanodroplets no translator densitometry/._QS PND,R3,D1-12-wf.png
- QSonica nanodroplets no translator gel analysis/Densitometry Analysis/R2 QSonica nanodroplets no translator densitometry/Q-S,PND,R2,B1-B12.xlsx
- QSonica nanodroplets no translator gel analysis/Densitometry Analysis/R2 QSonica nanodroplets no translator densitometry/Q-S,PNDR2,E1-E12-wf-norm.png
- __MACOSX/QSonica nanodroplets no translator gel analysis/Densitometry Analysis/R2 QSonica nanodroplets no translator densitometry/._Q-S,PNDR2,E1-E12-wf-norm.png
- QSonica nanodroplets no translator gel analysis/Densitometry Analysis/R2 QSonica nanodroplets no translator densitometry/Q-S,PND,R2,H1-12-wf.png
- __MACOSX/QSonica nanodroplets no translator gel analysis/Densitometry Analysis/R2 QSonica nanodroplets no translator densitometry/._Q-S,PND,R2,H1-12-wf.png
- QSonica nanodroplets no translator gel analysis/Densitometry Analysis/R2 QSonica nanodroplets no translator densitometry/Q-S.PND,R2 C1-C12-wf.png
- __MACOSX/QSonica nanodroplets no translator gel analysis/Densitometry Analysis/R2 QSonica nanodroplets no translator densitometry/._Q-S.PND,R2 C1-C12-wf.png
- QSonica nanodroplets no translator gel analysis/Densitometry Analysis/R2 QSonica nanodroplets no translator densitometry/QS,R2,PND,B1-12-wf.png
- __MACOSX/QSonica nanodroplets no translator gel analysis/Densitometry Analysis/R2 QSonica nanodroplets no translator densitometry/._QS,R2,PND,B1-12-wf.png
- QSonica nanodroplets no translator gel analysis/Densitometry Analysis/R2 QSonica nanodroplets no translator densitometry/Q-S,PND,R2, C1-C12.xlsx
- QSonica nanodroplets no translator gel analysis/Densitometry Analysis/R2 QSonica nanodroplets no translator densitometry/Q-S,PND,R2, E1-E12.xlsx
- QSonica nanodroplets no translator gel analysis/Densitometry Analysis/R2 QSonica nanodroplets no translator densitometry/Q-S,PND,R2,E1-E12-wf.png
- __MACOSX/QSonica nanodroplets no translator gel analysis/Densitometry Analysis/R2 QSonica nanodroplets no translator densitometry/._Q-S,PND,R2,E1-E12-wf.png
- QSonica nanodroplets no translator gel analysis/Densitometry Analysis/R2 QSonica nanodroplets no translator densitometry/Q-S,PND,R2,C1-C12-wf-norm.png
- __MACOSX/QSonica nanodroplets no translator gel analysis/Densitometry Analysis/R2 QSonica nanodroplets no translator densitometry/._Q-S,PND,R2,C1-C12-wf-norm.png
- QSonica nanodroplets no translator gel analysis/Densitometry Analysis/R2 QSonica nanodroplets no translator densitometry/Q-S,PND,R2, F1-F12-wf-norm.png
- __MACOSX/QSonica nanodroplets no translator gel analysis/Densitometry Analysis/R2 QSonica nanodroplets no translator densitometry/._Q-S,PND,R2, F1-F12-wf-norm.png
- QSonica nanodroplets no translator gel analysis/Densitometry Analysis/R2 QSonica nanodroplets no translator densitometry/Q-S,PND,R2, F1-F12-wf.png
- __MACOSX/QSonica nanodroplets no translator gel analysis/Densitometry Analysis/R2 QSonica nanodroplets no translator densitometry/._Q-S,PND,R2, F1-F12-wf.png
- QSonica nanodroplets no translator gel analysis/Densitometry Analysis/R2 QSonica nanodroplets no translator densitometry/QS,R2,PND, A,B,C,.....xlsx
- QSonica nanodroplets no translator gel analysis/Densitometry Analysis/R2 QSonica nanodroplets no translator densitometry/Q-S,PND,R2,D1-D12.xlsx
- QSonica nanodroplets no translator gel analysis/Densitometry Analysis/R2 QSonica nanodroplets no translator densitometry/Q-S,PND,R2,A1-12-wf-norm.png
- __MACOSX/QSonica nanodroplets no translator gel analysis/Densitometry Analysis/R2 QSonica nanodroplets no translator densitometry/._Q-S,PND,R2,A1-12-wf-norm.png
- QSonica nanodroplets no translator gel analysis/Densitometry Analysis/R2 QSonica nanodroplets no translator densitometry/Q-S,R2,PND,A1-12.xlsx
- QSonica nanodroplets no translator gel analysis/Densitometry Analysis/R2 QSonica nanodroplets no translator densitometry/5.24.23 Q-S,R2,PND,G1-12-wf.png
- __MACOSX/QSonica nanodroplets no translator gel analysis/Densitometry Analysis/R2 QSonica nanodroplets no translator densitometry/._5.24.23 Q-S,R2,PND,G1-12-wf.png
- QSonica nanodroplets no translator gel analysis/Densitometry Analysis/R2 QSonica nanodroplets no translator densitometry/QS,R2,PND,B1-12.xlsx
- QSonica nanodroplets no translator gel analysis/Densitometry Analysis/R2 QSonica nanodroplets no translator densitometry/Q-S ,PND, R2,F1-F12-wf-norm.png
- __MACOSX/QSonica nanodroplets no translator gel analysis/Densitometry Analysis/R2 QSonica nanodroplets no translator densitometry/._Q-S ,PND, R2,F1-F12-wf-norm.png
- QSonica nanodroplets no translator gel analysis/Densitometry Analysis/R2 QSonica nanodroplets no translator densitometry/Q-S,PND,R2, H1-12.xlsx
- QSonica nanodroplets no translator gel analysis/Densitometry Analysis/R2 QSonica nanodroplets no translator densitometry/Q-S,PND, R2,A1-12-wf.png
- __MACOSX/QSonica nanodroplets no translator gel analysis/Densitometry Analysis/R2 QSonica nanodroplets no translator densitometry/._Q-S,PND, R2,A1-12-wf.png
- QSonica nanodroplets no translator gel analysis/Densitometry Analysis/R2 QSonica nanodroplets no translator densitometry/Q-S,R2,PND, F1-F12.xlsx
- QSonica nanodroplets no translator gel analysis/Densitometry Analysis/R2 QSonica nanodroplets no translator densitometry/5.24.23 Q-S,R2,PND,G1-12.xlsx
- QSonica nanodroplets no translator gel analysis/Densitometry Analysis/R2 QSonica nanodroplets no translator densitometry/Q-S,PND,R2 ,B1-B12-wf.png
- __MACOSX/QSonica nanodroplets no translator gel analysis/Densitometry Analysis/R2 QSonica nanodroplets no translator densitometry/._Q-S,PND,R2 ,B1-B12-wf.png
- QSonica nanodroplets no translator gel analysis/Densitometry Analysis/R2 QSonica nanodroplets no translator densitometry/Q-S,PND,R2,B12-wf-norm.png
- __MACOSX/QSonica nanodroplets no translator gel analysis/Densitometry Analysis/R2 QSonica nanodroplets no translator densitometry/._Q-S,PND,R2,B12-wf-norm.png
- QSonica nanodroplets no translator gel analysis/Densitometry Analysis/R2 QSonica nanodroplets no translator densitometry/Q-S,PND,R2,D1-D12-wf.png
- __MACOSX/QSonica nanodroplets no translator gel analysis/Densitometry Analysis/R2 QSonica nanodroplets no translator densitometry/._Q-S,PND,R2,D1-D12-wf.png
