# Supplementary material for: 96 sample parallel acoustic fragmentation for high throughput next generation sequencing library preparation
Source: PLoS One. 2026 Feb 17;21(2):e0341139. doi: 10.1371/journal.pone.0341139 (PMC12912608; doi:10.1371/journal.pone.0341139)
Supplement: S3 File — (ZIP) [file pone.0341139.s003.zip › QSonica nanodroplets no translator gel analysis/Densitometry Analysis/R1 QSonica nanodroplets no translator densitometry/QS,PND,R1,H1-12.adj.xlsx]

## Sheet: Band Peaks
Lane	Peak 1 (bp)	Rel. Area 1 (%)	Peak 2 (bp)	Rel. Area 2 (%)
1	341	100	0	0
2	329	100	0	0
3	305	100	0	0
4	303	100	0	0
5	378	100	0	0
6	477	100	0	0
7	322	100	0	0
8	346	100	0	0
9	353	100	0	0
10	392	100	0	0
11	256	100	0	0
12	371	92.7084	30465	7.29162

## Sheet: Band Percentage
Lanes	Band Percentage (%)
1	29.205
2	34.6581
3	39.3939
4	37.9026
5	26.66
6	19.9381
7	35.1212
8	34.7662
9	32.0451
10	27.0286
11	44.6933
12	28.2691
