# Supplementary material for: 96 sample parallel acoustic fragmentation for high throughput next generation sequencing library preparation
Source: PLoS One. 2026 Feb 17;21(2):e0341139. doi: 10.1371/journal.pone.0341139 (PMC12912608; doi:10.1371/journal.pone.0341139)
Supplement: S3 File — (ZIP) [file pone.0341139.s003.zip › QSonica nanodroplets no translator gel analysis/Densitometry Analysis/R1 QSonica nanodroplets no translator densitometry/QS,NOT, PND,R1,A,B,C,D,E.,f,G,H.xlsx]

## Sheet: 1
BasePairs	Intensities_ 1	Intensities_ 2	Intensities_ 3	Intensities_ 4	Intensities_ 5	Intensities_ 6	Intensities_ 7	Intensities_ 8	Intensities_ 9	Intensities_10	Intensities_11	Intensities_12	Intensities_13	Intensities_14	Intensities_15	Intensities_16	Intensities_17	Intensities_18	Intensities_19	Intensities_20	Intensities_21	Intensities_22	Intensities_23	Intensities_24	Intensities_25
0		0	0	0	0	0	0	0	0	0	0	0	0	0	0	0	0	0	0	0	0	0	0	0	0
1		0	0	0	0	0	0	0	0	0	0	0	0	0	0	0	0	0	0	0	0	0	0	0	0
2		0	0	0	0	0	0	0	0	0	0	0	0	0	0	0	0	0	0	0	0	0	0	0	0
3		0	0	0	0	0	0	0	0	0	0	0	0	0	0	0	0	0	0	0	0	0	0	0	0
4		0	0	0	0	0	0	0	0	0	0	0	0	0	0	0	0	0	0	0	0	0	0	0	0
5		0	0	0	0	0	0	0	0	0	0	0	0	0	0	0	0	0	0	0	0	0	0	0	0
6		0	0	0	0	0	0	0	0	0	0	0	0	0	0	0	0	0	0	0	0	0	0	0	0
7		0	0	0	0	0	0	0	0	0	0	0	0	0	0	0	0	0	0	0	0	0	0	0	0
8		0	0	0	0	0	0	0	0	0	0	0	0	0	0	0	0	0	0	0	0	0	0	0	0
9		0	0	0	0	0	0	0	0	0	0	0	0	0	0	0	0	0	0	0	0	0	0	0	0
10		0	0	0	0	0	0	0	0	0	0	0	0	0	0	0	0	0	0	0	0	0	0	0	0
11		0	0	0	0	0	0	0	0	0	0	0	0	0	0	0	0	0	0	0	0	0	0	0	0
12		0	0	0	0	0	0	0	0	0	0	0	0	0	0	0	0	0	0	0	0	0	0	0	0
13		0	0	0	0	0	0	0	0	0	0	0	0	0	0	0	0	0	0	0	0	0	0	0	0
14		0.000264349	0	0	0	0	0	0	0	0	0	0	0	0	0	0	0	0	0	0	0	0	0	0	0
15		0.00066103	0	0	0	0	0	0	0	0	0	0	0	0	0	0	0	0	0	0	0	0	0	0	0
16		0.00105666	0	0	0	0	0	0	0	0	0	0	0	0	0	0	0	0	0	0	0	0	0	0	0
17		0.00145125	0	0	0	0	0	0	0	0	0	0	0	0	0	0	0	0	0	0	0	0	0	0	0
18		0.00184478	0	0	0	0	0	0	0	0	0	0	0	0	0	0	0	0	0	0	0	0	0	0	0
19		0.00223727	0	0.000735494	0	0	0	0	0	0	0	0	0	0	0	0	0	0	0	0	0	0	0	0.000647366	0.000320899
20		0.00262872	0.000199022	0.00150536	0	0.000696877	0	0	0	0	0	0	0	0	0	0	0	0	0	0	0	0	0.000501882	0.00154714	0.00129512
21		0.00301911	0.00100737	0.00227369	0	0.00146033	0.000429109	0	0	0.000208736	0.000616173	0.000299028	0	0	0	0	0	0	0	0	0	0.000493824	0.00144989	0.00244621	0.00226814
22		0.00340846	0.00181293	0.0030405	0	0.00222278	0.000879656	0.000654353	0	0.00102027	0.00135343	0.000990901	0	0	0	9.51954e-06	0	0	0	0	0	0.00133593	0.00239695	0.00334456	0.00323993
23		0.00379676	0.0026157	0.00380576	0	0.00298423	0.00132944	0.0021596	0.000362442	0.00183088	0.00209004	0.00168226	0	0	0	0.000720295	0	0	0	0	0	0.00217761	0.00334307	0.00424217	0.00421049
24		0.00418401	0.00341567	0.00456948	0.000443526	0.00374466	0.00177846	0.00366467	0.00124839	0.00264056	0.00282601	0.00237309	0	0	0.000499061	0.00143029	0	0	0	0	0	0.00301887	0.00428823	0.00513905	0.00517981
25		0.00457022	0.00421286	0.00533163	0.00178177	0.00450408	0.0022267	0.00516956	0.00213329	0.00344928	0.00356131	0.0030634	0	0	0.00119059	0.00213951	0	0.00045544	0.000457018	0	0.000165385	0.00385968	0.00523242	0.00603517	0.00614788
26		0.00495538	0.00500724	0.00609222	0.00311715	0.00526246	0.00267417	0.00667423	0.00301713	0.00425706	0.00429595	0.00375317	0	0	0.00188234	0.00284794	0	0.00135928	0.00107953	9.3037e-05	0.000854002	0.00470006	0.00617563	0.00693053	0.00711469
27		0.00533949	0.00579883	0.00685124	0.00444963	0.00601981	0.00312087	0.00817865	0.00389991	0.00506387	0.00502992	0.0044424	0.000434064	0	0.00257431	0.00355557	0	0.00226152	0.00170212	0.000857268	0.00154212	0.00553998	0.00711785	0.00782513	0.00808023
28		0.00572255	0.00658761	0.00760867	0.0057792	0.00677611	0.00356678	0.00968281	0.00478161	0.0058697	0.0057632	0.00513108	0.00102462	0	0.00326649	0.0042624	0.000836296	0.00316214	0.00232481	0.00162169	0.00222974	0.00637943	0.00805907	0.00871894	0.00904448
29		0.00610457	0.00737359	0.00836452	0.00710585	0.00753136	0.0040119	0.0111867	0.00566222	0.00667456	0.00649579	0.0058192	0.00161505	0	0.00395887	0.00496842	0.00172636	0.00406113	0.00294758	0.00238631	0.00291684	0.00721841	0.00899927	0.00961196	0.0100074
30		0.00648554	0.00815676	0.00911876	0.00842957	0.00828555	0.00445623	0.0126902	0.00654174	0.00747842	0.00722769	0.00650676	0.00220537	0	0.00465145	0.00567362	0.00261571	0.00495848	0.00357041	0.0031511	0.00360343	0.0080569	0.00993846	0.0105042	0.0109691
31		0.00686547	0.00893711	0.0098714	0.00975033	0.00903867	0.00489977	0.0141935	0.00742015	0.00828129	0.00795888	0.00719375	0.00279556	0	0.00534421	0.00637799	0.00350434	0.00585419	0.00419332	0.00391606	0.0042895	0.00889491	0.0108766	0.0113956	0.0119295
32		0.00724435	0.00971465	0.0106224	0.0110681	0.00979072	0.00534251	0.0156963	0.00829745	0.00908315	0.00868935	0.00788016	0.00338562	0	0.00603715	0.00708154	0.00439224	0.00674825	0.00481629	0.00468119	0.00497504	0.00973241	0.0118137	0.0122862	0.0128885
33		0.00762218	0.0104894	0.0113718	0.0123829	0.0105417	0.00578445	0.0171988	0.00917362	0.00988399	0.0094191	0.00856598	0.00397555	0	0.00673026	0.00778424	0.0052794	0.00764064	0.00543931	0.00544648	0.00566004	0.0105694	0.0127498	0.0131759	0.0138462
34		0.00799897	0.0112613	0.0121196	0.0136948	0.0112916	0.00622558	0.0187008	0.0100487	0.0106838	0.0101481	0.00925121	0.00456533	0	0.00742354	0.0084861	0.00616582	0.00853136	0.00606238	0.00621191	0.0063445	0.0114059	0.0136848	0.0140648	0.0148025
35		0.00837471	0.0120304	0.0128657	0.0150036	0.0120403	0.00666591	0.0202024	0.0109226	0.0114826	0.0108764	0.00993584	0.00515497	0.000493598	0.00811698	0.00918711	0.00705147	0.0094204	0.00668549	0.00697748	0.00702842	0.0122418	0.0146187	0.0149529	0.0157575
36		0.0087494	0.0127966	0.0136102	0.0163094	0.012788	0.00710542	0.0217035	0.0117953	0.0122803	0.0116039	0.0106199	0.00574445	0.00104394	0.00881057	0.00988726	0.00793636	0.0103077	0.00730864	0.00774319	0.00771178	0.0130772	0.0155515	0.0158401	0.0167111
37		0.00912305	0.01356	0.014353	0.0176121	0.0135346	0.00754411	0.0232042	0.0126669	0.013077	0.0123307	0.0113033	0.00633377	0.00159329	0.0095043	0.0105865	0.00882046	0.0111934	0.00793181	0.00850901	0.00839458	0.013912	0.0164832	0.0167264	0.0176634
38		0.00949565	0.0143206	0.0150941	0.0189118	0.01428	0.00798198	0.0247043	0.0135373	0.0138726	0.0130567	0.011986	0.00692293	0.00214164	0.0101982	0.0112849	0.00970378	0.0120773	0.00855501	0.00927496	0.00907682	0.0147463	0.0174139	0.0176118	0.0186142
39		0.00986721	0.0150784	0.0158336	0.0202084	0.0150243	0.00841902	0.0262038	0.0144065	0.0146672	0.013782	0.0126682	0.00751192	0.00268898	0.0108922	0.0119825	0.0105863	0.0129596	0.00917822	0.010041	0.00975848	0.01558	0.0183433	0.0184963	0.0195637
40		0.0102377	0.0158333	0.0165714	0.0215019	0.0157675	0.00885524	0.0277028	0.0152746	0.0154606	0.0145064	0.0133497	0.00810073	0.00323531	0.0115863	0.0126791	0.011468	0.0138401	0.00980145	0.0108072	0.0104396	0.0164132	0.0192717	0.01938	0.0205118
41		0.0106072	0.0165854	0.0173075	0.0227923	0.0165095	0.00929062	0.0292012	0.0161414	0.016253	0.0152301	0.0140306	0.00868937	0.00378063	0.0122805	0.0133748	0.0123489	0.0147188	0.0104247	0.0115734	0.0111201	0.0172457	0.0201989	0.0202627	0.0214584
42		0.0109756	0.0173346	0.0180419	0.0240796	0.0172504	0.00972517	0.0306989	0.017007	0.0170443	0.0159529	0.0147108	0.00927781	0.00432494	0.0129749	0.0140696	0.0132289	0.0155958	0.0110479	0.0123397	0.0118	0.0180776	0.021125	0.0211445	0.0224036
43		0.011343	0.018081	0.0187745	0.0253637	0.0179901	0.0101589	0.032196	0.0178714	0.0178344	0.016675	0.0153904	0.00986607	0.00486822	0.0136693	0.0147636	0.0141082	0.0164711	0.0116711	0.0131061	0.0124793	0.018909	0.0220499	0.0220253	0.0233474
44		0.0117093	0.0188246	0.0195055	0.0266447	0.0187286	0.0105917	0.0336925	0.0187346	0.0186235	0.0173962	0.0160693	0.0104541	0.00541048	0.0143638	0.0154566	0.0149865	0.0173446	0.0122943	0.0138726	0.013158	0.0197397	0.0229736	0.0229052	0.0242897
45		0.0120746	0.0195653	0.0202347	0.0279226	0.019466	0.0110238	0.0351882	0.0195965	0.0194114	0.0181167	0.0167475	0.011042	0.00595171	0.0150584	0.0161486	0.015864	0.0182163	0.0129175	0.0146391	0.0138361	0.0205698	0.0238962	0.0237841	0.0252305
46		0.0124389	0.0203031	0.0209622	0.0291972	0.0202022	0.0114549	0.0366832	0.0204572	0.0201982	0.0188363	0.017425	0.0116296	0.00649192	0.0157531	0.0168398	0.0167407	0.0190863	0.0135406	0.0154057	0.0145135	0.0213992	0.0248175	0.0246621	0.0261699
47		0.0128021	0.0210381	0.021688	0.0304687	0.0209372	0.0118852	0.0381774	0.0213166	0.0209838	0.019555	0.0181019	0.0122171	0.00703108	0.0164479	0.01753	0.0176164	0.0199544	0.0141637	0.0161723	0.0151904	0.022228	0.0257376	0.0255391	0.0271078
48		0.0131642	0.0217702	0.022412	0.031737	0.021671	0.0123147	0.0396708	0.0221748	0.0217683	0.0202729	0.018778	0.0128043	0.00756921	0.0171427	0.0182192	0.0184913	0.0208208	0.0147868	0.016939	0.0158666	0.0230561	0.0266565	0.026415	0.0280442
49		0.0135253	0.0224995	0.0231342	0.033002	0.0224036	0.0127433	0.0411634	0.0230317	0.0225516	0.02099	0.0194535	0.0133912	0.0081063	0.0178376	0.0189075	0.0193652	0.0216853	0.0154098	0.0177057	0.0165422	0.0238836	0.0275742	0.02729	0.0289791
50		0.0138854	0.0232259	0.0238547	0.0342638	0.0231349	0.013171	0.0426552	0.0238872	0.0233338	0.0217061	0.0201282	0.013978	0.00864234	0.0185325	0.0195948	0.0202383	0.0225481	0.0160328	0.0184724	0.0172171	0.0247104	0.0284907	0.028164	0.0299124
51		0.0142444	0.0239494	0.0245734	0.0355223	0.0238651	0.0135978	0.0441461	0.0247415	0.0241147	0.0224215	0.0208023	0.0145645	0.00917733	0.0192275	0.0202812	0.0211104	0.023409	0.0166557	0.0192391	0.0178914	0.0255365	0.0294058	0.0290369	0.0308443
52		0.0146024	0.0246701	0.0252903	0.0367775	0.024594	0.0140238	0.0456361	0.0255945	0.0248945	0.0231359	0.0214756	0.0151508	0.00971127	0.0199225	0.0209666	0.0219816	0.024268	0.0172785	0.0200058	0.018565	0.0263619	0.0303197	0.0299088	0.0317746
53		0.0149593	0.0253879	0.0260054	0.0380295	0.0253217	0.0144489	0.0471252	0.0264461	0.0256731	0.0238494	0.0221481	0.0157368	0.0102442	0.0206175	0.0216509	0.0228518	0.0251252	0.0179012	0.0207725	0.019238	0.0271866	0.0312324	0.0307797	0.0327034
54		0.0153152	0.0261028	0.0267187	0.0392781	0.0260481	0.0148731	0.0486133	0.0272965	0.0264504	0.0245621	0.02282	0.0163226	0.010776	0.0213125	0.0223343	0.0237211	0.0259806	0.0185239	0.0215392	0.0199103	0.0280106	0.0321437	0.0316495	0.0336306
55		0.0156701	0.0268149	0.0274301	0.0405235	0.0267733	0.0152965	0.0501004	0.0281454	0.0272266	0.0252738	0.023491	0.0169081	0.0113067	0.0220076	0.0230167	0.0245894	0.0268341	0.0191465	0.0223058	0.0205819	0.0288338	0.0330537	0.0325182	0.0345562
56		0.0160239	0.0275241	0.0281398	0.0417655	0.0274972	0.0157189	0.0515866	0.0289931	0.0280015	0.0259846	0.0241614	0.0174933	0.0118364	0.0227026	0.0236981	0.0254567	0.0276857	0.019769	0.0230725	0.0212529	0.0296564	0.0339625	0.0333859	0.0354802
57		0.0163767	0.0282303	0.0288476	0.0430041	0.0282198	0.0161405	0.0530717	0.0298393	0.0287752	0.0266945	0.0248309	0.0180783	0.012365	0.0233976	0.0243785	0.0263231	0.0285354	0.0203914	0.023839	0.0219231	0.0304781	0.0348699	0.0342525	0.0364027
58		0.0167284	0.0289337	0.0295536	0.0442394	0.0289412	0.0165612	0.0545557	0.0306842	0.0295476	0.0274035	0.0254997	0.018663	0.0128926	0.0240927	0.0250578	0.0271884	0.0293833	0.0210136	0.0246056	0.0225927	0.0312991	0.0357759	0.0351179	0.0373235
59		0.0170791	0.0296343	0.0302578	0.0454713	0.0296613	0.0169809	0.0560387	0.0315277	0.0303187	0.0281115	0.0261678	0.0192474	0.0134191	0.0247877	0.0257361	0.0280528	0.0302292	0.0216358	0.0253721	0.0232615	0.0321194	0.0366806	0.0359823	0.0382427
60		0.0174287	0.0303319	0.0309601	0.0466998	0.0303801	0.0173998	0.0575205	0.0323699	0.0310886	0.0288186	0.026835	0.0198315	0.0139444	0.0254826	0.0264134	0.0289161	0.0310732	0.0222578	0.0261385	0.0239296	0.0329389	0.037584	0.0368455	0.0391603
61		0.0177774	0.0310266	0.0316605	0.0479249	0.0310976	0.0178177	0.0590012	0.0332106	0.0318573	0.0295248	0.0275015	0.0204154	0.0144687	0.0261776	0.0270897	0.0297784	0.0319153	0.0228798	0.0269048	0.0245971	0.0337575	0.038486	0.0377077	0.0400763
62		0.0181249	0.0317185	0.0323591	0.0491466	0.0318138	0.0182348	0.0604807	0.0340499	0.0326246	0.0302299	0.0281671	0.0209989	0.0149919	0.0268725	0.0277648	0.0306396	0.0327555	0.0235015	0.0276711	0.0252638	0.0345754	0.0393866	0.0385686	0.0409906
63		0.0184714	0.0324074	0.0330557	0.0503649	0.0325287	0.0186509	0.061959	0.0348878	0.0333907	0.0309341	0.028832	0.0215821	0.015514	0.0275673	0.0284389	0.0314999	0.0335937	0.0241232	0.0284372	0.0259297	0.0353925	0.0402858	0.0394284	0.0419033
64		0.0188169	0.0330935	0.0337505	0.0515796	0.0332422	0.0190662	0.0634361	0.0357243	0.0341554	0.0316373	0.029496	0.022165	0.0160351	0.0282621	0.029112	0.032359	0.03443	0.0247447	0.0292033	0.026595	0.0362088	0.0411837	0.0402871	0.0428143
65		0.0191614	0.0337767	0.0344434	0.0527909	0.0339544	0.0194805	0.064912	0.0365593	0.0349189	0.0323396	0.0301592	0.0227476	0.016555	0.0289568	0.0297839	0.0332171	0.0352644	0.025366	0.0299692	0.0272595	0.0370242	0.0420801	0.0411445	0.0437236
66		0.0195048	0.0344569	0.0351344	0.0539988	0.0346653	0.0198939	0.0663866	0.0373929	0.035681	0.0330408	0.0308216	0.0233299	0.0170738	0.0296514	0.0304548	0.0340741	0.0360967	0.0259872	0.0307351	0.0279232	0.0378388	0.042975	0.0420008	0.0446312
67		0.0198472	0.0351343	0.0358234	0.0552031	0.0353749	0.0203063	0.0678598	0.0382251	0.0364418	0.0337411	0.0314832	0.0239119	0.0175915	0.030346	0.0311246	0.03493	0.0369271	0.0266082	0.0315008	0.0285862	0.0386526	0.0438686	0.0428559	0.0455371
68		0.0201885	0.0358087	0.0365106	0.0564039	0.0360831	0.0207179	0.0693317	0.0390557	0.0372013	0.0344403	0.0321439	0.0244935	0.0181081	0.0310405	0.0317933	0.0357848	0.0377555	0.0272291	0.0322664	0.0292485	0.0394655	0.0447607	0.0437098	0.0464414
69		0.0205288	0.0364802	0.0371958	0.0576012	0.0367899	0.0211285	0.0708023	0.0398849	0.0379594	0.0351385	0.0328038	0.0250748	0.0186236	0.0317348	0.0324609	0.0366384	0.0385819	0.0278497	0.0330318	0.0299099	0.0402776	0.0456513	0.0445625	0.0473438
70		0.020868	0.0371489	0.0378791	0.0587949	0.0374954	0.0215381	0.0722715	0.0407126	0.0387161	0.0358357	0.0334628	0.0256557	0.0191379	0.0324291	0.0331274	0.037491	0.0394063	0.0284702	0.0337971	0.0305706	0.0410888	0.0465405	0.0454139	0.0482446
71		0.0212063	0.0378146	0.0385604	0.0599851	0.0381995	0.0219469	0.0737392	0.0415388	0.0394715	0.0365319	0.034121	0.0262363	0.0196511	0.0331233	0.0337927	0.0383424	0.0402287	0.0290905	0.0345622	0.0312305	0.0418991	0.0474281	0.0462641	0.0491436
72		0.0215434	0.0384774	0.0392398	0.0611717	0.0389022	0.0223547	0.0752056	0.0423635	0.0402256	0.037227	0.0347783	0.0268165	0.0201632	0.0338173	0.0344569	0.0391927	0.0410491	0.0297106	0.0353272	0.0318897	0.0427085	0.0483143	0.0471131	0.0500409
73		0.0218796	0.0391373	0.0399172	0.0623547	0.0396035	0.0227615	0.0766704	0.0431867	0.0409782	0.037921	0.0354347	0.0273964	0.0206742	0.0345112	0.03512	0.0400418	0.0418674	0.0303305	0.0360919	0.032548	0.043517	0.049199	0.0479608	0.0509363
74		0.0222147	0.0397943	0.0405926	0.0635341	0.0403034	0.0231674	0.0781337	0.0440083	0.0417295	0.038614	0.0360903	0.0279759	0.0211841	0.035205	0.035782	0.0408898	0.0426837	0.0309502	0.0368565	0.0332055	0.0443246	0.0500822	0.0488072	0.0518301
75		0.0225488	0.0404483	0.0412661	0.0647099	0.0410019	0.0235724	0.0795956	0.0448284	0.0424793	0.039306	0.036745	0.028555	0.0216928	0.0358986	0.0364427	0.0417365	0.043498	0.0315697	0.0376209	0.0338623	0.0451313	0.0509638	0.0496524	0.052722
76		0.0228818	0.0410994	0.0419375	0.0658821	0.0416991	0.0239764	0.0810559	0.045647	0.0432278	0.0399969	0.0373987	0.0291338	0.0222003	0.0365921	0.0371024	0.0425821	0.0443102	0.0321889	0.0383852	0.0345182	0.045937	0.0518439	0.0504962	0.0536121
77		0.0232138	0.0417477	0.042607	0.0670506	0.0423948	0.0243794	0.0825146	0.046464	0.0439748	0.0406867	0.0380516	0.0297121	0.0227067	0.0372854	0.0377608	0.0434265	0.0451203	0.0328079	0.0391492	0.0351733	0.0467418	0.0527225	0.0513388	0.0545004
78		0.0235448	0.0423929	0.0432745	0.0682154	0.043089	0.0247815	0.0839716	0.0472794	0.0447204	0.0413754	0.0387036	0.0302901	0.023212	0.0379786	0.0384181	0.0442697	0.0459284	0.0334267	0.0399129	0.0358275	0.0475457	0.0535995	0.0521801	0.0553869
79		0.0238747	0.0430353	0.0439399	0.0693766	0.0437819	0.0251827	0.0854271	0.0480933	0.0454646	0.042063	0.0393546	0.0308677	0.0237161	0.0386716	0.0390742	0.0451117	0.0467344	0.0340452	0.0406765	0.036481	0.0483486	0.0544749	0.05302	0.0562716
80		0.0242036	0.0436747	0.0446034	0.0705341	0.0444733	0.0255828	0.0868809	0.0489056	0.0462073	0.0427495	0.0400047	0.0314449	0.0242191	0.0393644	0.0397292	0.0459524	0.0475382	0.0346635	0.0414398	0.0371336	0.0491505	0.0553487	0.0538586	0.0571544
81		0.0245315	0.0443112	0.0452648	0.0716879	0.0451632	0.025982	0.0883331	0.0497163	0.0469486	0.0434349	0.0406539	0.0320217	0.0247209	0.0400571	0.0403829	0.0467919	0.04834	0.0352816	0.0422029	0.0377854	0.0499515	0.056221	0.0546959	0.0580354
82		0.0248583	0.0449448	0.0459242	0.072838	0.0458518	0.0263803	0.0897835	0.0505254	0.0476885	0.0441192	0.0413022	0.032598	0.0252215	0.0407495	0.0410354	0.0476302	0.0491397	0.0358994	0.0429657	0.0384363	0.0507515	0.0570916	0.0555318	0.0589145
83		0.0251841	0.0455754	0.0465815	0.0739843	0.0465388	0.0267775	0.0912322	0.0513329	0.0484268	0.0448024	0.0419495	0.033174	0.025721	0.0414417	0.0416867	0.0484672	0.0499373	0.0365169	0.0437283	0.0390863	0.0515505	0.0579607	0.0563664	0.0597918
84		0.0255089	0.0462031	0.0472368	0.0751269	0.0472244	0.0271738	0.0926791	0.0521387	0.0491637	0.0454844	0.0425959	0.0337495	0.0262193	0.0421338	0.0423368	0.0493029	0.0507327	0.0371341	0.0444906	0.0397355	0.0523485	0.0588281	0.0571995	0.0606671
85		0.0258326	0.0468279	0.04789	0.0762657	0.0479085	0.0275691	0.0941243	0.052943	0.0498991	0.0461654	0.0432413	0.0343246	0.0267164	0.0428256	0.0429857	0.0501373	0.051526	0.0377511	0.0452526	0.0403839	0.0531455	0.0596939	0.0580314	0.0615406
86		0.0261553	0.0474497	0.0485412	0.0774008	0.0485911	0.0279634	0.0955676	0.0537456	0.050633	0.0468451	0.0438858	0.0348993	0.0272124	0.0435172	0.0436333	0.0509704	0.0523171	0.0383678	0.0460143	0.0410313	0.0539414	0.060558	0.0588618	0.0624122
87		0.026477	0.0480686	0.0491903	0.0785321	0.0492723	0.0283568	0.0970091	0.0545465	0.0513655	0.0475237	0.0445293	0.0354736	0.0277072	0.0442086	0.0442797	0.0518023	0.0531061	0.0389842	0.0467758	0.0416779	0.0547364	0.0614205	0.0596908	0.0632819
88		0.0267976	0.0486845	0.0498373	0.0796596	0.049952	0.0287492	0.0984488	0.0553458	0.0520964	0.0482012	0.0451718	0.0360474	0.0282007	0.0448997	0.0449248	0.0526328	0.053893	0.0396003	0.0475369	0.0423236	0.0555303	0.0622813	0.0605184	0.0641496
89		0.0271173	0.0492975	0.0504822	0.0807833	0.0506301	0.0291405	0.0998865	0.0561434	0.0528258	0.0488775	0.0458134	0.0366207	0.0286931	0.0455906	0.0455687	0.053462	0.0546776	0.0402161	0.0482978	0.0429684	0.0563231	0.0631404	0.0613446	0.0650155
90		0.0274358	0.0499076	0.0511251	0.0819031	0.0513068	0.0295309	0.101322	0.0569394	0.0535536	0.0495526	0.046454	0.0371936	0.0291844	0.0462812	0.0462113	0.0542899	0.0554601	0.0408316	0.0490583	0.0436123	0.0571149	0.0639979	0.0621694	0.0658793
91		0.0277534	0.0505147	0.0517658	0.0830192	0.0519819	0.0299203	0.102756	0.0577336	0.05428	0.0502266	0.0470935	0.037766	0.0296744	0.0469716	0.0468527	0.0551164	0.0562404	0.0414467	0.0498185	0.0442552	0.0579056	0.0648536	0.0629927	0.0667413
92		0.0280699	0.0511189	0.0524044	0.0841313	0.0526556	0.0303087	0.104188	0.0585262	0.0550048	0.0508993	0.0477321	0.038338	0.0301632	0.0476617	0.0474928	0.0559416	0.0570185	0.0420616	0.0505784	0.0448973	0.0586953	0.0657077	0.0638146	0.0676012
93		0.0283854	0.0517201	0.0530409	0.0852396	0.0533277	0.0306961	0.105618	0.0593171	0.0557281	0.0515709	0.0483697	0.0389095	0.0306508	0.0483516	0.0481316	0.0567655	0.0577944	0.0426762	0.0513379	0.0455385	0.0594839	0.06656	0.0646351	0.0684592
94		0.0286999	0.0523184	0.0536753	0.0863441	0.0539982	0.0310825	0.107046	0.0601062	0.0564498	0.0522413	0.0490063	0.0394805	0.0311372	0.0490412	0.0487691	0.0575879	0.0585681	0.0432904	0.0520971	0.0461787	0.0602714	0.0674106	0.0654541	0.0693153
95		0.0290133	0.0529137	0.0543076	0.0874446	0.0546673	0.0314679	0.108472	0.0608936	0.0571699	0.0529105	0.0496418	0.0400511	0.0316224	0.0497304	0.0494053	0.058409	0.0593396	0.0439042	0.0528559	0.046818	0.0610578	0.0682594	0.0662716	0.0701693
96		0.0293258	0.0535061	0.0549377	0.0885413	0.0553348	0.0318523	0.109896	0.0616794	0.0578885	0.0535784	0.0502764	0.0406212	0.0321064	0.0504194	0.0500402	0.0592287	0.0601089	0.0445178	0.0536144	0.0474564	0.0618431	0.0691066	0.0670876	0.0710214
97		0.0296371	0.0540955	0.0555657	0.089634	0.0560007	0.0322358	0.111318	0.0624633	0.0586055	0.0542452	0.0509099	0.0411908	0.0325892	0.0511081	0.0506738	0.0600469	0.0608759	0.045131	0.0543725	0.0480938	0.0626273	0.0699519	0.0679021	0.0718714
98		0.0299475	0.054682	0.0561915	0.0907229	0.0566651	0.0326181	0.112738	0.0632456	0.059321	0.0549107	0.0515424	0.0417598	0.0330707	0.0517965	0.0513061	0.0608638	0.0616407	0.0457438	0.0551302	0.0487303	0.0634104	0.0707955	0.0687152	0.0727194
99		0.0302569	0.0552655	0.0568152	0.0918078	0.057328	0.0329995	0.114155	0.064026	0.0600348	0.0555751	0.0521739	0.0423284	0.0335511	0.0524846	0.0519371	0.0616793	0.0624032	0.0463563	0.0558875	0.0493659	0.0641923	0.0716374	0.0695267	0.0735654
100		0.0305652	0.0558461	0.0574368	0.0928887	0.0579893	0.0333799	0.115571	0.0648048	0.060747	0.0562381	0.0528043	0.0428965	0.0340302	0.0531724	0.0525667	0.0624933	0.0631635	0.0469684	0.0566445	0.0500004	0.0649732	0.0724774	0.0703368	0.0744094
101		0.0308725	0.0564237	0.0580561	0.0939657	0.058649	0.0337593	0.116984	0.0655817	0.0614577	0.0569	0.0534337	0.0434641	0.0345081	0.0538598	0.053195	0.0633058	0.0639215	0.0475802	0.057401	0.050634	0.0657528	0.0733156	0.0711453	0.0752513
102		0.0311787	0.0569983	0.0586733	0.0950387	0.0593071	0.0341376	0.118396	0.0663569	0.0621667	0.0575606	0.054062	0.0440312	0.0349847	0.054547	0.0538219	0.064117	0.0646772	0.0481916	0.0581571	0.0512667	0.0665314	0.0741521	0.0719523	0.0760912
103		0.031484	0.05757	0.0592883	0.0961078	0.0599637	0.034515	0.119805	0.0671303	0.0628742	0.05822	0.0546893	0.0445977	0.0354601	0.0552337	0.0544475	0.0649266	0.0654306	0.0488026	0.0589128	0.0518984	0.0673087	0.0749867	0.0727577	0.076929
104		0.0317882	0.0581388	0.0599012	0.0971728	0.0606186	0.0348913	0.121211	0.0679019	0.06358	0.0588781	0.0553155	0.0451637	0.0359343	0.0559202	0.0550718	0.0657348	0.0661818	0.0494132	0.0596681	0.052529	0.0680849	0.0758196	0.0735616	0.0777648
105		0.0320914	0.0587046	0.0605118	0.0982339	0.061272	0.0352666	0.122616	0.0686717	0.0642841	0.0595349	0.0559406	0.0457292	0.0364072	0.0566063	0.0556946	0.0665416	0.0669307	0.0500234	0.060423	0.0531587	0.06886	0.0766506	0.074364	0.0785985
106		0.0323936	0.0592674	0.0611203	0.099291	0.0619238	0.0356409	0.124018	0.0694397	0.0649867	0.0601905	0.0565647	0.0462942	0.0368789	0.057292	0.0563161	0.0673468	0.0676772	0.0506333	0.0611774	0.0537875	0.0696339	0.0774797	0.0751648	0.0794301
107		0.0326947	0.0598273	0.0617265	0.100344	0.062574	0.0360141	0.125418	0.0702058	0.0656876	0.0608449	0.0571877	0.0468586	0.0373494	0.0579774	0.0569363	0.0681506	0.0684215	0.0512427	0.0619313	0.0544152	0.0704065	0.0783071	0.075964	0.0802596
108		0.0329949	0.0603842	0.0623306	0.101393	0.0632226	0.0363863	0.126816	0.0709702	0.0663868	0.0614979	0.0578096	0.0474225	0.0378186	0.0586624	0.057555	0.0689528	0.0691635	0.0518518	0.0626848	0.0550419	0.071178	0.0791325	0.0767617	0.0810871
109		0.033294	0.0609381	0.0629324	0.102438	0.0638696	0.0367576	0.128212	0.0717327	0.0670845	0.0621497	0.0584305	0.0479858	0.0382865	0.059347	0.0581724	0.0697535	0.0699031	0.0524604	0.0634379	0.0556676	0.0719483	0.0799562	0.0775578	0.0819124
110		0.0335921	0.0614891	0.0635321	0.103479	0.0645149	0.0371277	0.129605	0.0724934	0.0677804	0.0628002	0.0590502	0.0485486	0.0387532	0.0600312	0.0587883	0.0705527	0.0706404	0.0530686	0.0641905	0.0562923	0.0727175	0.0807779	0.0783523	0.0827356
111		0.0338892	0.0620371	0.0641295	0.104516	0.0651587	0.0374969	0.130996	0.0732523	0.0684747	0.0634495	0.0596689	0.0491108	0.0392186	0.0607151	0.0594029	0.0713504	0.0713753	0.0536765	0.0649426	0.056916	0.0734854	0.0815978	0.0791452	0.0835567
112		0.0341852	0.0625822	0.0647247	0.105549	0.0658008	0.037865	0.132384	0.0740093	0.0691673	0.0640974	0.0602865	0.0496725	0.0396827	0.0613986	0.060016	0.0721466	0.0721079	0.0542838	0.0656942	0.0575386	0.074252	0.0824158	0.0799365	0.0843757
113		0.0344803	0.0631243	0.0653177	0.106577	0.0664413	0.0382321	0.133771	0.0747644	0.0698583	0.0647441	0.060903	0.0502336	0.0401456	0.0620817	0.0606278	0.0729412	0.0728382	0.0548908	0.0664454	0.0581602	0.0750175	0.0832319	0.0807262	0.0851926
114		0.0347743	0.0636634	0.0659084	0.107602	0.0670802	0.0385982	0.135155	0.0755177	0.0705476	0.0653894	0.0615183	0.0507941	0.0406072	0.0627644	0.0612381	0.0737342	0.0735661	0.0554974	0.067196	0.0587808	0.0757818	0.0840462	0.0815144	0.0860073
115		0.0350673	0.0641996	0.066497	0.108623	0.0677174	0.0389633	0.136536	0.0762692	0.0712352	0.0660335	0.0621326	0.0513541	0.0410675	0.0634467	0.061847	0.0745257	0.0742917	0.0561035	0.0679462	0.0594004	0.0765448	0.0848585	0.0823009	0.0868199
116		0.0353593	0.0647328	0.0670833	0.109639	0.0683531	0.0393273	0.137915	0.0770187	0.0719212	0.0666763	0.0627458	0.0519135	0.0415266	0.0641285	0.0624545	0.0753156	0.0750149	0.0567092	0.0686958	0.0600189	0.0773066	0.085669	0.0830858	0.0876303
117		0.0356503	0.065263	0.0676673	0.110651	0.068987	0.0396903	0.139292	0.0777664	0.0726054	0.0673178	0.0633579	0.0524723	0.0419844	0.06481	0.0630605	0.0761039	0.0757357	0.0573144	0.0694449	0.0606364	0.0780672	0.0864775	0.0838691	0.0884386
118		0.0359403	0.0657903	0.0682491	0.11166	0.0696194	0.0400522	0.140666	0.0785122	0.073288	0.067958	0.0639688	0.0530306	0.0424409	0.065491	0.0636651	0.0768907	0.0764541	0.0579192	0.0701935	0.0612528	0.0788265	0.0872841	0.0846508	0.0892448
119		0.0362292	0.0663146	0.0688287	0.112664	0.0702501	0.0404132	0.142038	0.0792561	0.0739688	0.0685969	0.0645787	0.0535882	0.0428961	0.0661717	0.0642683	0.0776758	0.0771702	0.0585236	0.0709416	0.0618682	0.0795846	0.0880888	0.0854308	0.0900487
120		0.0365172	0.066836	0.0694061	0.113664	0.0708791	0.0407731	0.143408	0.0799981	0.074648	0.0692345	0.0651874	0.0541452	0.04335	0.0668519	0.06487	0.0784594	0.0778838	0.0591275	0.0716892	0.0624825	0.0803415	0.0888916	0.0862093	0.0908506
121		0.0368041	0.0673544	0.0699812	0.11466	0.0715065	0.0411319	0.144775	0.0807382	0.0753255	0.0698708	0.065795	0.0547017	0.0438026	0.0675316	0.0654702	0.0792413	0.0785951	0.0597309	0.0724362	0.0630957	0.0810971	0.0896925	0.0869861	0.0916502
122		0.03709	0.0678698	0.070554	0.115652	0.0721323	0.0414898	0.146139	0.0814765	0.0760013	0.0705057	0.0664015	0.0552576	0.044254	0.068211	0.0660691	0.0800217	0.079304	0.0603339	0.0731827	0.0637079	0.0818514	0.0904914	0.0877612	0.0924477
123		0.037375	0.0683823	0.0711246	0.116639	0.0727564	0.0418466	0.147502	0.0822128	0.0766754	0.0711394	0.0670069	0.0558128	0.044704	0.0688898	0.0666664	0.0808004	0.0800105	0.0609365	0.0739286	0.064319	0.0826045	0.0912884	0.0885348	0.093243
124		0.0376589	0.0688918	0.071693	0.117623	0.0733789	0.0422024	0.148861	0.0829472	0.0773477	0.0717718	0.0676111	0.0563675	0.0451527	0.0695683	0.0672623	0.0815775	0.0807145	0.0615386	0.074674	0.064929	0.0833564	0.0920835	0.0893067	0.0940362
125		0.0379417	0.0693983	0.0722591	0.118602	0.0739997	0.0425571	0.150219	0.0836797	0.0780184	0.0724029	0.0682142	0.0569215	0.0456002	0.0702463	0.0678567	0.0823529	0.0814162	0.0621402	0.0754188	0.065538	0.084107	0.0928766	0.090077	0.0948271
126		0.0382236	0.0699019	0.072823	0.119578	0.0746189	0.0429109	0.151574	0.0844103	0.0786874	0.0730326	0.0688162	0.057475	0.0460463	0.0709239	0.0684496	0.0831267	0.0821154	0.0627413	0.0761631	0.0661458	0.0848563	0.0936679	0.0908456	0.0956159
127		0.0385045	0.0704026	0.0733846	0.120549	0.0752364	0.0432636	0.152926	0.0851389	0.0793546	0.0736611	0.0694171	0.0580278	0.0464911	0.071601	0.0690411	0.0838989	0.0828123	0.063342	0.0769068	0.0667526	0.0856044	0.0944571	0.0916126	0.0964025
128		0.0387844	0.0709002	0.073944	0.121516	0.0758523	0.0436152	0.154277	0.0858657	0.0800202	0.0742883	0.0700169	0.05858	0.0469346	0.0722776	0.069631	0.0846694	0.0835067	0.0639423	0.0776499	0.0673583	0.0863513	0.0952444	0.092378	0.0971869
129		0.0390632	0.0713949	0.0745011	0.122479	0.0764665	0.0439659	0.155624	0.0865905	0.0806841	0.0749141	0.0706155	0.0591316	0.0473768	0.0729538	0.0702195	0.0854383	0.0841987	0.064542	0.0783925	0.0679629	0.0870968	0.0960298	0.0931418	0.0979692
130		0.0393411	0.0718867	0.075056	0.123437	0.077079	0.0443155	0.15697	0.0873134	0.0813462	0.0755387	0.071213	0.0596826	0.0478177	0.0736295	0.0708066	0.0862055	0.0848882	0.0651413	0.0791345	0.0685664	0.0878412	0.0968133	0.0939039	0.0987493
131		0.0396179	0.0723755	0.0756087	0.124392	0.07769	0.0446641	0.158313	0.0880344	0.0820067	0.076162	0.0718094	0.0602329	0.0482572	0.0743048	0.0713921	0.0869711	0.0855753	0.0657401	0.0798759	0.0691688	0.0885842	0.0975948	0.0946644	0.0995272
132		0.0398937	0.0728613	0.0761591	0.125342	0.0782992	0.0450117	0.159654	0.0887534	0.0826654	0.076784	0.0724047	0.0607826	0.0486955	0.0749796	0.0719761	0.0877349	0.08626	0.0663384	0.0806167	0.0697701	0.0893261	0.0983744	0.0954233	0.100303
133		0.0401686	0.0733442	0.0767073	0.126288	0.0789069	0.0453582	0.160992	0.0894706	0.0833225	0.0774047	0.0729989	0.0613317	0.0491324	0.075654	0.0725587	0.0884971	0.0869423	0.0669363	0.0813569	0.0703703	0.0900666	0.099152	0.0961806	0.101076
134		0.0404424	0.0738241	0.0772533	0.12723	0.0795128	0.0457038	0.162328	0.0901857	0.0839778	0.0780241	0.0735919	0.0618802	0.049568	0.0763279	0.0731397	0.0892577	0.0876221	0.0675337	0.0820965	0.0709694	0.0908059	0.0999277	0.0969362	0.101848
135		0.0407152	0.0743011	0.077797	0.128168	0.0801172	0.0460483	0.163661	0.090899	0.0846315	0.0786423	0.0741839	0.062428	0.0500022	0.0770013	0.0737193	0.0900165	0.0882995	0.0681306	0.0828356	0.0715674	0.091544	0.100701	0.0976903	0.102617
136		0.0409871	0.0747751	0.0783386	0.129102	0.0807199	0.0463919	0.164993	0.0916103	0.0852835	0.0792591	0.0747747	0.0629752	0.0504351	0.0776743	0.0742973	0.0907737	0.0889744	0.068727	0.083574	0.0721643	0.0922809	0.101473	0.0984427	0.103384
137		0.0412579	0.0752462	0.0788779	0.130032	0.081321	0.0467344	0.166322	0.0923198	0.0859338	0.0798748	0.0753645	0.0635218	0.0508667	0.0783468	0.0748739	0.0915291	0.0896469	0.069323	0.0843119	0.0727601	0.0930164	0.102243	0.0991936	0.104149
138		0.0415277	0.0757143	0.079415	0.130957	0.0819204	0.0470759	0.167649	0.0930272	0.0865824	0.0804891	0.0759531	0.0640677	0.051297	0.0790188	0.0754489	0.0922829	0.090317	0.0699185	0.0850491	0.0733548	0.0937508	0.103011	0.0999429	0.104912
139		0.0417966	0.0761795	0.0799499	0.131879	0.0825183	0.0474164	0.168973	0.0937328	0.0872293	0.0811022	0.0765406	0.064613	0.0517259	0.0796903	0.0760225	0.093035	0.0909846	0.0705135	0.0857857	0.0739483	0.094484	0.103777	0.100691	0.105672
140		0.0420644	0.0766417	0.0804827	0.132796	0.0831145	0.0477559	0.170296	0.0944365	0.0878746	0.0817141	0.0771271	0.0651576	0.0521534	0.0803615	0.0765946	0.0937854	0.0916497	0.0711081	0.0865218	0.0745408	0.0952159	0.104542	0.101437	0.106431
141		0.0423312	0.077101	0.0810132	0.133709	0.0837091	0.0480944	0.171616	0.0951382	0.0885182	0.0823247	0.0777124	0.0657017	0.0525797	0.0810321	0.0771652	0.0945341	0.0923125	0.0717021	0.0872572	0.0751321	0.0959466	0.105304	0.102181	0.107187
142		0.042597	0.0775574	0.0815416	0.134618	0.084302	0.048432	0.172934	0.095838	0.0891602	0.0829341	0.0782967	0.066245	0.0530045	0.0817023	0.0777342	0.0952811	0.0929727	0.0722957	0.087992	0.0757223	0.0966761	0.106064	0.102924	0.107941
143		0.0428619	0.0780108	0.0820678	0.135523	0.0848934	0.0487685	0.17425	0.0965359	0.0898005	0.0835423	0.0788799	0.0667878	0.0534281	0.082372	0.0783018	0.0960265	0.0936306	0.0728889	0.0887263	0.0763114	0.0974044	0.106823	0.103666	0.108693
144		0.0431257	0.0784612	0.0825918	0.136424	0.0854832	0.0491041	0.175564	0.0972319	0.0904392	0.0841493	0.079462	0.0673299	0.0538503	0.0830413	0.0788679	0.0967701	0.094286	0.0734816	0.0894599	0.0768994	0.0981316	0.107579	0.104406	0.109443
145		0.0433886	0.0789087	0.0831138	0.137321	0.0860714	0.0494387	0.176876	0.097926	0.0910762	0.0847551	0.0800431	0.0678714	0.0542711	0.0837101	0.0794325	0.097512	0.094939	0.0740738	0.0901929	0.0774862	0.0988575	0.108334	0.105144	0.110191
146		0.0436504	0.0793533	0.0836336	0.138214	0.0866581	0.0497723	0.178186	0.0986182	0.0917116	0.0853598	0.0806231	0.0684122	0.0546906	0.0843785	0.0799956	0.0982523	0.0955895	0.0746656	0.0909253	0.078072	0.0995823	0.109087	0.105881	0.110936
147		0.0439113	0.079795	0.0841512	0.139103	0.0872432	0.050105	0.179494	0.0993086	0.0923455	0.0859632	0.0812021	0.0689524	0.0551087	0.0850464	0.0805572	0.0989908	0.0962376	0.0752569	0.0916571	0.0786567	0.100306	0.109838	0.106617	0.11168
148		0.0441711	0.0802337	0.0846668	0.139987	0.0878267	0.0504367	0.1808	0.099997	0.0929777	0.0865655	0.0817801	0.069492	0.0555255	0.0857139	0.0811174	0.0997277	0.0968832	0.0758478	0.0923883	0.0792402	0.101028	0.110588	0.107351	0.112422
149		0.04443	0.0806695	0.0851803	0.140868	0.0884087	0.0507674	0.182105	0.100684	0.0936084	0.0871667	0.0823571	0.0700309	0.0559409	0.086381	0.0816761	0.100463	0.0975265	0.0764382	0.0931189	0.0798226	0.10175	0.111335	0.108083	0.113161
150		0.0446879	0.0811023	0.0856917	0.141744	0.0889891	0.0510973	0.183407	0.101368	0.0942374	0.0877667	0.082933	0.0705692	0.0563549	0.0870476	0.0822333	0.101196	0.0981673	0.0770282	0.0938489	0.0804039	0.10247	0.112081	0.108815	0.113899
151		0.0449448	0.0815323	0.0862011	0.142617	0.089568	0.0514261	0.184708	0.102051	0.094865	0.0883657	0.0835079	0.0711069	0.0567676	0.0877139	0.082789	0.101928	0.0988057	0.0776178	0.0945784	0.0809842	0.103189	0.112825	0.109545	0.114634
152		0.0452007	0.0819593	0.0867084	0.143486	0.0901455	0.0517541	0.186008	0.102732	0.095491	0.0889636	0.0840819	0.0716439	0.0571789	0.0883797	0.0833433	0.102658	0.0994417	0.078207	0.0953072	0.0815633	0.103907	0.113567	0.110273	0.115368
153		0.0454556	0.0823833	0.0872137	0.14435	0.0907214	0.0520811	0.187306	0.103411	0.0961155	0.0895604	0.0846549	0.0721804	0.0575889	0.0890451	0.0838961	0.103387	0.100075	0.0787957	0.0960354	0.0821413	0.104624	0.114308	0.111	0.116099
154		0.0457095	0.0828045	0.0877171	0.145211	0.0912959	0.0524072	0.188602	0.104089	0.0967384	0.0901562	0.0852269	0.0727162	0.0579975	0.0897101	0.0844475	0.104114	0.100706	0.079384	0.0967631	0.0827182	0.10534	0.115046	0.111726	0.116829
155		0.0459624	0.0832228	0.0882184	0.146068	0.0918689	0.0527324	0.189898	0.104764	0.0973599	0.0907509	0.085798	0.0732514	0.0584047	0.0903747	0.0849974	0.104839	0.101335	0.0799719	0.0974902	0.0832941	0.106055	0.115784	0.11245	0.117557
156		0.0462144	0.0836381	0.0887179	0.146921	0.0924404	0.0530568	0.191192	0.105438	0.09798	0.0913447	0.0863682	0.0737859	0.0588105	0.091039	0.0855459	0.105562	0.101962	0.0805595	0.0982167	0.0838688	0.106769	0.116519	0.113174	0.118282
157		0.0464654	0.0840505	0.0892154	0.14777	0.0930106	0.0533802	0.192484	0.10611	0.0985986	0.0919375	0.0869375	0.0743199	0.059215	0.0917029	0.086093	0.106284	0.102586	0.0811466	0.0989427	0.0844425	0.107482	0.117253	0.113896	0.119006
158		0.0467153	0.0844601	0.089711	0.148615	0.0935793	0.0537028	0.193776	0.10678	0.0992158	0.0925293	0.0875059	0.0748533	0.0596181	0.0923664	0.0866387	0.107004	0.103207	0.0817334	0.0996681	0.0850151	0.108195	0.117985	0.114617	0.119728
159		0.0469643	0.0848667	0.0902047	0.149456	0.0941466	0.0540245	0.195067	0.107449	0.0998316	0.0931202	0.0880734	0.0753861	0.0600199	0.0930296	0.087183	0.107723	0.103827	0.0823198	0.100393	0.0855866	0.108906	0.118716	0.115336	0.120449
160		0.0472123	0.0852704	0.0906966	0.150294	0.0947126	0.0543453	0.196357	0.108115	0.100446	0.0937103	0.08864	0.0759183	0.0604202	0.0936925	0.0877259	0.10844	0.104444	0.0829059	0.101117	0.086157	0.109616	0.119445	0.116055	0.121167
161		0.0474594	0.0856712	0.0911867	0.151128	0.0952773	0.0546654	0.197647	0.10878	0.101059	0.0942995	0.0892059	0.0764499	0.0608192	0.094355	0.0882674	0.109155	0.105058	0.0834917	0.101841	0.0867264	0.110325	0.120173	0.116773	0.121884
162		0.0477054	0.0860691	0.091675	0.151958	0.0958406	0.0549846	0.198935	0.109444	0.101671	0.0948878	0.089771	0.0769809	0.0612168	0.0950173	0.0888076	0.109869	0.10567	0.0840771	0.102564	0.0872948	0.111034	0.120899	0.117489	0.122599
163		0.0479505	0.0864641	0.0921616	0.152784	0.0964026	0.0553029	0.200224	0.110105	0.102281	0.0954754	0.0903352	0.0775113	0.0616131	0.0956792	0.0893464	0.110581	0.10628	0.0846622	0.103287	0.0878621	0.111742	0.121623	0.118205	0.123312
164		0.0481946	0.0868563	0.0926465	0.153607	0.0969634	0.0556205	0.201512	0.110765	0.102891	0.0960622	0.0908988	0.0780412	0.062008	0.0963409	0.0898839	0.111292	0.106888	0.085247	0.104009	0.0884284	0.112449	0.122347	0.11892	0.124024
165		0.0484377	0.0872455	0.0931297	0.154426	0.097523	0.0559374	0.2028	0.111424	0.103499	0.0966483	0.0914616	0.0785705	0.0624015	0.0970024	0.0904201	0.112001	0.107493	0.0858315	0.104731	0.0889936	0.113155	0.123069	0.119633	0.124734
166		0.0486798	0.0876319	0.0936113	0.155241	0.0980813	0.0562534	0.204088	0.112081	0.104106	0.0972338	0.0920237	0.0790993	0.0627936	0.0976636	0.0909549	0.112709	0.108097	0.0864158	0.105452	0.0895579	0.113861	0.12379	0.120346	0.125442
167		0.048921	0.0880154	0.0940914	0.156053	0.0986385	0.0565687	0.205376	0.112736	0.104711	0.0978186	0.0925852	0.0796275	0.0631843	0.0983247	0.0914886	0.113415	0.108697	0.0869999	0.106173	0.0901211	0.114566	0.124509	0.121058	0.126149
168		0.0491612	0.088396	0.0945699	0.156861	0.0991945	0.0568833	0.206665	0.11339	0.105316	0.0984028	0.093146	0.0801553	0.0635737	0.0989855	0.0920209	0.114119	0.109296	0.0875837	0.106894	0.0906833	0.11527	0.125227	0.12177	0.126855
169		0.0494004	0.0887738	0.0950469	0.157666	0.0997495	0.0571972	0.207954	0.114042	0.10592	0.0989865	0.0937062	0.0806825	0.0639617	0.0996462	0.0925521	0.114822	0.109892	0.0881673	0.107613	0.0912446	0.115974	0.125944	0.122481	0.127559
170		0.0496386	0.0891487	0.0955225	0.158467	0.100303	0.0575104	0.209244	0.114692	0.106522	0.0995697	0.0942659	0.0812091	0.0643483	0.100307	0.093082	0.115524	0.110486	0.0887507	0.108333	0.0918049	0.116677	0.12666	0.123191	0.128261
171		0.0498758	0.0895207	0.0959967	0.159265	0.100856	0.0578229	0.210536	0.115342	0.107124	0.100152	0.094825	0.0817353	0.0647335	0.100967	0.0936107	0.116224	0.111078	0.089334	0.109052	0.0923642	0.11738	0.127375	0.123901	0.128963
172		0.0501121	0.0898899	0.0964695	0.16006	0.101408	0.0581348	0.211828	0.11599	0.107725	0.100735	0.0953837	0.0822611	0.0651174	0.101628	0.0941383	0.116923	0.111668	0.0899171	0.109771	0.0929226	0.118083	0.128089	0.12461	0.129663
173		0.0503474	0.0902562	0.0969412	0.160852	0.101959	0.058446	0.213122	0.116636	0.108324	0.101317	0.0959419	0.0827863	0.0654999	0.102288	0.0946648	0.11762	0.112256	0.0905001	0.110489	0.0934801	0.118785	0.128803	0.125319	0.130362
174		0.0505818	0.0906196	0.0974116	0.16164	0.102509	0.0587567	0.214417	0.117281	0.108923	0.101899	0.0964998	0.0833111	0.065881	0.102948	0.0951901	0.118316	0.112841	0.0910831	0.111207	0.0940367	0.119487	0.129515	0.126028	0.13106
175		0.0508152	0.0909803	0.0978808	0.162425	0.103058	0.0590667	0.215715	0.117925	0.109522	0.10248	0.0970573	0.0838354	0.0662607	0.103608	0.0957144	0.119011	0.113424	0.091666	0.111925	0.0945923	0.120189	0.130226	0.126737	0.131757
176		0.0510476	0.091338	0.098349	0.163207	0.103607	0.0593763	0.217014	0.118567	0.110119	0.103062	0.0976144	0.0843594	0.0666391	0.104269	0.0962376	0.119704	0.114006	0.0922488	0.112643	0.0951471	0.12089	0.130937	0.127445	0.132452
177		0.051279	0.091693	0.0988161	0.163985	0.104154	0.0596852	0.218316	0.119209	0.110716	0.103643	0.0981714	0.0848829	0.0670161	0.104929	0.0967599	0.120397	0.114585	0.0928316	0.11336	0.0957011	0.121592	0.131648	0.128154	0.133147
178		0.0515095	0.0920451	0.0992824	0.164761	0.104701	0.0599937	0.219621	0.119849	0.111313	0.104225	0.0987281	0.085406	0.0673917	0.10559	0.0972811	0.121087	0.115162	0.0934145	0.114077	0.0962542	0.122293	0.132357	0.128863	0.133842
179		0.051739	0.0923943	0.0997477	0.165534	0.105247	0.0603017	0.220929	0.120488	0.111909	0.104806	0.0992847	0.0859288	0.0677659	0.10625	0.0978015	0.121777	0.115737	0.0939975	0.114794	0.0968065	0.122995	0.133067	0.129572	0.134535
180		0.0519675	0.0927408	0.100212	0.166304	0.105793	0.0606093	0.22224	0.121126	0.112504	0.105388	0.0998412	0.0864512	0.0681388	0.106911	0.0983209	0.122465	0.116311	0.0945805	0.11551	0.097358	0.123696	0.133776	0.130281	0.135228
181		0.0521951	0.0930844	0.100676	0.167072	0.106338	0.0609164	0.223555	0.121763	0.113099	0.10597	0.100398	0.0869733	0.0685103	0.107572	0.0988396	0.123153	0.116882	0.0951637	0.116227	0.0979087	0.124398	0.134484	0.130991	0.13592
182		0.0524217	0.0934253	0.101139	0.167836	0.106883	0.0612232	0.224874	0.122399	0.113694	0.106552	0.100954	0.087495	0.0688804	0.108234	0.0993574	0.123839	0.117451	0.0957471	0.116943	0.0984587	0.125101	0.135193	0.131701	0.136612
183		0.0526473	0.0937633	0.101602	0.168599	0.107427	0.0615295	0.226197	0.123034	0.114289	0.107134	0.101511	0.0880165	0.0692492	0.108896	0.0998744	0.124524	0.118019	0.0963307	0.117659	0.099008	0.125803	0.135901	0.132412	0.137303
184		0.052872	0.0940985	0.102064	0.169358	0.107972	0.0618356	0.227525	0.123669	0.114883	0.107717	0.102068	0.0885377	0.0696166	0.109558	0.100391	0.125208	0.118584	0.0969146	0.118375	0.0995565	0.126506	0.13661	0.133123	0.137994
185		0.0530958	0.0944309	0.102526	0.170115	0.108515	0.0621413	0.228857	0.124302	0.115478	0.108301	0.102625	0.0890587	0.0699827	0.11022	0.100906	0.125891	0.119148	0.0974988	0.119091	0.100104	0.12721	0.137319	0.133836	0.138685
186		0.0533185	0.0947605	0.102988	0.17087	0.109059	0.0624468	0.230195	0.124935	0.116073	0.108885	0.103182	0.0895795	0.0703474	0.110884	0.101422	0.126574	0.11971	0.0980833	0.119808	0.100652	0.127915	0.138028	0.134549	0.139376
187		0.0535403	0.0950873	0.103449	0.171622	0.109603	0.062752	0.231538	0.125567	0.116667	0.10947	0.103739	0.0901001	0.0707107	0.111547	0.101936	0.127255	0.12027	0.0986682	0.120524	0.101198	0.12862	0.138737	0.135264	0.140067
188		0.0537612	0.0954114	0.10391	0.172373	0.110146	0.063057	0.232886	0.126199	0.117262	0.110056	0.104298	0.0906205	0.0710727	0.112212	0.10245	0.127935	0.120829	0.0992536	0.12124	0.101744	0.129326	0.139447	0.13598	0.140759
189		0.0539811	0.0957327	0.104371	0.173121	0.11069	0.0633618	0.234241	0.12683	0.117858	0.110642	0.104856	0.0911408	0.0714333	0.112877	0.102964	0.128615	0.121386	0.0998395	0.121957	0.10229	0.130033	0.140158	0.136698	0.14145
190		0.0542	0.0960512	0.104833	0.173867	0.111233	0.0636664	0.235601	0.127461	0.118453	0.11123	0.105416	0.0916611	0.0717926	0.113542	0.103477	0.129294	0.121941	0.100426	0.122674	0.102835	0.130742	0.14087	0.137416	0.142142
191		0.054418	0.0963669	0.105294	0.174612	0.111777	0.0639708	0.236967	0.128091	0.11905	0.111819	0.105975	0.0921812	0.0721506	0.114209	0.10399	0.129973	0.122495	0.101013	0.123391	0.10338	0.131451	0.141582	0.138137	0.142835
192		0.0546351	0.0966798	0.105755	0.175355	0.112321	0.064275	0.238339	0.128721	0.119647	0.112408	0.106536	0.0927014	0.0725071	0.114877	0.104503	0.13065	0.123047	0.101601	0.124108	0.103924	0.132162	0.142296	0.138859	0.143528
193		0.0548511	0.0969901	0.106217	0.176096	0.112866	0.0645791	0.239718	0.129351	0.120244	0.112999	0.107098	0.0932216	0.0728624	0.115545	0.105016	0.131328	0.123598	0.102189	0.124826	0.104468	0.132875	0.14301	0.139583	0.144222
194		0.0550663	0.0972975	0.106678	0.176835	0.113411	0.064883	0.241101	0.129982	0.120843	0.113591	0.10766	0.0937418	0.0732163	0.116215	0.105528	0.132004	0.124148	0.102779	0.125544	0.105011	0.133589	0.143726	0.140309	0.144917
195		0.0552804	0.0976022	0.10714	0.177573	0.113956	0.0651868	0.242491	0.130612	0.121442	0.114184	0.108223	0.0942621	0.0735689	0.116886	0.106041	0.132681	0.124696	0.103369	0.126263	0.105554	0.134304	0.144444	0.141036	0.145613
196		0.0554937	0.0979042	0.107602	0.17831	0.114502	0.0654903	0.243885	0.131242	0.122042	0.114778	0.108788	0.0947825	0.0739202	0.117558	0.106553	0.133357	0.125243	0.10396	0.126982	0.106097	0.135021	0.145162	0.141766	0.14631
197		0.055706	0.0982034	0.108065	0.179046	0.115049	0.0657936	0.245283	0.131872	0.122643	0.115373	0.109353	0.0953032	0.0742701	0.118231	0.107066	0.134033	0.125788	0.104553	0.127702	0.10664	0.13574	0.145883	0.142497	0.147008
198		0.0559173	0.0985	0.108527	0.179781	0.115596	0.0660965	0.246685	0.132503	0.123246	0.115969	0.10992	0.095824	0.0746187	0.118906	0.107579	0.134708	0.126333	0.105146	0.128422	0.107183	0.136461	0.146605	0.14323	0.147708
199		0.0561277	0.0987938	0.108989	0.180515	0.116144	0.0663991	0.248089	0.133134	0.123849	0.116566	0.110487	0.0963452	0.0749661	0.119582	0.108093	0.135384	0.126876	0.10574	0.129143	0.107725	0.137184	0.147329	0.143964	0.148409
200		0.0563371	0.0990848	0.109451	0.181248	0.116693	0.0667012	0.249494	0.133766	0.124453	0.117163	0.111056	0.0968666	0.075312	0.12026	0.108607	0.13606	0.127418	0.106336	0.129865	0.108268	0.137909	0.148054	0.1447	0.149111
201		0.0565456	0.0993732	0.109912	0.18198	0.117242	0.0670027	0.250899	0.134399	0.125059	0.117761	0.111626	0.0973885	0.0756567	0.120939	0.109121	0.136736	0.12796	0.106933	0.130589	0.10881	0.138636	0.148782	0.145437	0.149814
202		0.0567532	0.0996588	0.110373	0.182712	0.117791	0.0673035	0.252302	0.135032	0.125666	0.118359	0.112197	0.0979107	0.0760001	0.121621	0.109636	0.137411	0.1285	0.107532	0.131313	0.109353	0.139364	0.149511	0.146175	0.150519
203		0.0569598	0.0999418	0.110832	0.183443	0.118342	0.0676033	0.253702	0.135666	0.126273	0.118957	0.112769	0.0984335	0.0763422	0.122304	0.110152	0.138088	0.12904	0.108132	0.132038	0.109895	0.140095	0.150242	0.146913	0.151225
204		0.0571654	0.100222	0.11129	0.184174	0.118892	0.067902	0.255096	0.136301	0.126881	0.119555	0.113342	0.0989568	0.076683	0.122989	0.110668	0.138764	0.129579	0.108733	0.132764	0.110438	0.140827	0.150974	0.147651	0.151932
205		0.0573702	0.1005	0.111747	0.184905	0.119443	0.0681995	0.256484	0.136937	0.12749	0.120151	0.113916	0.0994807	0.0770226	0.123676	0.111185	0.139442	0.130117	0.109336	0.133492	0.110982	0.141561	0.151707	0.148389	0.15264
206		0.057574	0.100775	0.1122	0.185635	0.119994	0.0684954	0.257865	0.137574	0.1281	0.120746	0.11449	0.100005	0.0773608	0.124366	0.111704	0.140119	0.130654	0.109941	0.134221	0.111525	0.142295	0.152442	0.149125	0.153349
207		0.0577768	0.101047	0.112651	0.186365	0.120545	0.0687895	0.259131	0.138212	0.128709	0.121338	0.115064	0.100531	0.0776978	0.125057	0.112223	0.140798	0.131191	0.110548	0.134951	0.112069	0.143031	0.153177	0.149859	0.154058
208		0.0579787	0.101316	0.113098	0.187095	0.121095	0.0690817	0.260382	0.138852	0.129318	0.121929	0.115639	0.101057	0.0780335	0.125751	0.112743	0.141477	0.131728	0.111156	0.135683	0.112614	0.143768	0.153913	0.15059	0.154767
209		0.0581797	0.101583	0.113541	0.187825	0.121644	0.0693716	0.261618	0.139492	0.129927	0.122516	0.116213	0.101584	0.078368	0.126447	0.113265	0.142157	0.132264	0.111766	0.136417	0.113159	0.144504	0.154649	0.151318	0.155475
210		0.0583797	0.101847	0.11398	0.188555	0.122192	0.0696592	0.262839	0.140134	0.130534	0.1231	0.116787	0.102111	0.0787012	0.127146	0.113787	0.142839	0.1328	0.112378	0.137152	0.113704	0.145241	0.155383	0.152043	0.156182
211		0.0585788	0.102109	0.114385	0.189285	0.122739	0.0699438	0.264045	0.140778	0.13114	0.123675	0.11736	0.10264	0.0790332	0.127847	0.114311	0.143521	0.133336	0.112991	0.137889	0.114251	0.145976	0.156117	0.15275	0.156888
212		0.058777	0.102368	0.114783	0.190014	0.123283	0.0702259	0.265236	0.141422	0.131744	0.124246	0.117931	0.10317	0.0793639	0.12855	0.114835	0.144205	0.133872	0.113607	0.138628	0.114798	0.14671	0.156848	0.15345	0.157591
213		0.0589742	0.102624	0.115174	0.190742	0.123825	0.0705055	0.26641	0.142068	0.132345	0.124812	0.1185	0.103701	0.0796934	0.129256	0.115361	0.14489	0.134407	0.114224	0.13937	0.115346	0.147442	0.157577	0.154144	0.158292
214		0.0591705	0.102878	0.115559	0.19147	0.124363	0.0707825	0.267569	0.142715	0.132942	0.125374	0.119067	0.104233	0.0800218	0.129963	0.115888	0.145577	0.134943	0.114843	0.140113	0.115895	0.148171	0.158302	0.154832	0.158988
215		0.0593659	0.103129	0.115937	0.192197	0.124898	0.0710568	0.268712	0.143362	0.133536	0.12593	0.119631	0.104767	0.0803488	0.130673	0.116416	0.146265	0.135478	0.115463	0.140859	0.116445	0.148897	0.159024	0.155512	0.15968
216		0.0595604	0.103377	0.116309	0.192922	0.125429	0.0713286	0.269838	0.144011	0.134126	0.126481	0.120192	0.105302	0.0806747	0.131385	0.116944	0.146955	0.136014	0.116085	0.141607	0.116996	0.14962	0.15974	0.156185	0.160368
217		0.0597539	0.103623	0.116673	0.193645	0.125946	0.0715976	0.270948	0.144659	0.134691	0.127027	0.120749	0.105838	0.0809994	0.132099	0.117474	0.147647	0.13655	0.116708	0.142357	0.117548	0.150332	0.160419	0.156851	0.161019
218		0.0599465	0.103866	0.11703	0.194366	0.126458	0.071864	0.272042	0.145308	0.135249	0.127568	0.121302	0.106375	0.081323	0.132815	0.118003	0.14834	0.137087	0.117332	0.143111	0.118101	0.151038	0.161091	0.15751	0.161663
219		0.0601381	0.104107	0.117381	0.195084	0.126964	0.0721277	0.273118	0.145956	0.135801	0.128104	0.12185	0.106914	0.0816453	0.133531	0.118533	0.149036	0.137623	0.117957	0.143866	0.118656	0.151739	0.161754	0.158161	0.162299
220		0.0603288	0.104344	0.117724	0.195798	0.127464	0.0723886	0.274177	0.146604	0.136346	0.128634	0.122394	0.107455	0.0819665	0.134249	0.119062	0.149734	0.13816	0.118582	0.144625	0.119211	0.152433	0.16241	0.158805	0.162927
221		0.0605187	0.10458	0.118061	0.196508	0.127959	0.0726468	0.27522	0.14725	0.136885	0.129159	0.122934	0.107997	0.0822866	0.134967	0.119591	0.150433	0.138697	0.119208	0.145386	0.119768	0.153122	0.163058	0.159441	0.163547
222		0.0607075	0.104812	0.11839	0.197212	0.128449	0.0729021	0.276244	0.147895	0.137418	0.129678	0.123469	0.10854	0.0826055	0.135685	0.120118	0.151135	0.139234	0.119833	0.146149	0.120327	0.153804	0.163698	0.16007	0.164158
223		0.0608955	0.105043	0.118711	0.19791	0.128933	0.0731546	0.277251	0.148537	0.137943	0.130191	0.123999	0.109085	0.0829233	0.136402	0.120644	0.151839	0.139772	0.120457	0.146916	0.120886	0.15448	0.164329	0.16069	0.164762
224		0.0610825	0.10527	0.119026	0.198601	0.12941	0.0734043	0.27824	0.149176	0.138462	0.130699	0.124525	0.109632	0.08324	0.137119	0.121168	0.152545	0.140309	0.121081	0.147685	0.121447	0.15515	0.164952	0.161302	0.165357
225		0.0612686	0.105495	0.119332	0.199283	0.129882	0.0736511	0.279212	0.149811	0.138974	0.1312	0.125046	0.11018	0.0835556	0.137835	0.12169	0.153252	0.140847	0.121702	0.148457	0.122009	0.155813	0.165567	0.161907	0.165943
226		0.0614538	0.105717	0.119632	0.199957	0.130349	0.073895	0.280165	0.150442	0.139479	0.131696	0.125562	0.110729	0.0838701	0.138548	0.122209	0.153962	0.141384	0.122322	0.149231	0.122572	0.15647	0.166173	0.162503	0.166521
227		0.0616381	0.105937	0.119924	0.200621	0.130808	0.0741359	0.281099	0.151068	0.139978	0.132186	0.126073	0.111279	0.0841835	0.13926	0.122725	0.154672	0.141921	0.12294	0.150007	0.123136	0.157119	0.166771	0.16309	0.16709
228		0.0618215	0.106154	0.120208	0.201174	0.131262	0.0743739	0.282016	0.151655	0.140469	0.132669	0.126579	0.111831	0.0844959	0.139976	0.123209	0.155384	0.142457	0.123562	0.150786	0.1237	0.157762	0.16736	0.163669	0.167651
229		0.0620039	0.106369	0.120484	0.201715	0.13171	0.0746089	0.282913	0.152234	0.140952	0.133146	0.127079	0.112383	0.0848072	0.140688	0.123688	0.156098	0.142993	0.12418	0.151567	0.124266	0.158398	0.16794	0.16424	0.168203
230		0.0621854	0.106581	0.120753	0.202244	0.132151	0.0748409	0.283792	0.152805	0.141429	0.133617	0.127575	0.112936	0.0851175	0.141396	0.124162	0.156811	0.143527	0.124795	0.152349	0.124831	0.159027	0.168511	0.164801	0.168745
231		0.062366	0.10679	0.121014	0.202761	0.132586	0.0750698	0.284652	0.15337	0.141898	0.134082	0.128065	0.11349	0.0854268	0.1421	0.124629	0.157525	0.144059	0.125407	0.153133	0.125397	0.159648	0.169073	0.165354	0.169279
232		0.0625457	0.106997	0.121267	0.203266	0.133015	0.0752956	0.285493	0.153927	0.14236	0.13454	0.12855	0.114044	0.0857351	0.142799	0.125091	0.158239	0.14459	0.126015	0.153917	0.125962	0.160263	0.169626	0.165898	0.169803
233		0.0627245	0.107201	0.121512	0.203759	0.133436	0.0755184	0.286314	0.154476	0.142814	0.134991	0.129029	0.114597	0.0860424	0.143494	0.125547	0.158952	0.145118	0.126619	0.154702	0.126527	0.160869	0.17017	0.166433	0.170319
234		0.0629023	0.107403	0.121749	0.20424	0.133852	0.075738	0.287116	0.155018	0.14326	0.135435	0.129502	0.11515	0.0863487	0.144184	0.125997	0.159663	0.145643	0.12722	0.155487	0.127091	0.161468	0.170704	0.166958	0.170825
235		0.0630793	0.107602	0.121978	0.204708	0.13426	0.0759544	0.287899	0.155553	0.143699	0.135873	0.12997	0.115702	0.0866541	0.14487	0.126441	0.160372	0.146164	0.127817	0.156271	0.127653	0.162059	0.171229	0.167475	0.171321
236		0.0632553	0.107799	0.122199	0.205165	0.134662	0.0761677	0.288662	0.156079	0.14413	0.136304	0.130432	0.116253	0.0869586	0.145551	0.126879	0.161078	0.146681	0.12841	0.157054	0.128213	0.162643	0.171745	0.167982	0.171808
237		0.0634304	0.107993	0.122412	0.205609	0.135057	0.0763777	0.289405	0.156598	0.144553	0.136728	0.130888	0.116803	0.0872621	0.146227	0.127311	0.161781	0.147193	0.128999	0.157835	0.128772	0.163218	0.172251	0.168479	0.172285
238		0.0636046	0.108184	0.122617	0.20604	0.135445	0.0765844	0.290128	0.157108	0.144968	0.137145	0.131338	0.117351	0.0875648	0.146898	0.127737	0.162481	0.1477	0.129584	0.158614	0.129327	0.163786	0.172747	0.168967	0.172753
239		0.0637779	0.108373	0.122813	0.20646	0.135826	0.0767878	0.290831	0.157611	0.145375	0.137554	0.131782	0.117896	0.0878666	0.147563	0.128156	0.163175	0.148202	0.130165	0.15939	0.12988	0.164345	0.173233	0.169445	0.173211
240		0.0639503	0.108559	0.123001	0.206866	0.1362	0.0769879	0.291514	0.158106	0.145774	0.137957	0.13222	0.118438	0.0881675	0.148224	0.12857	0.163814	0.148637	0.130741	0.160159	0.130415	0.164896	0.17371	0.169913	0.173659
241		0.0641218	0.108743	0.123181	0.207261	0.136566	0.0771846	0.292177	0.158592	0.146165	0.138352	0.132651	0.118976	0.0884676	0.148879	0.128976	0.164445	0.149064	0.131314	0.160922	0.130944	0.165439	0.174176	0.170371	0.174097
242		0.0642924	0.108924	0.123352	0.207642	0.136926	0.077378	0.292819	0.15907	0.146548	0.138739	0.133076	0.119511	0.0887669	0.149529	0.129377	0.165068	0.149484	0.131882	0.16168	0.131469	0.165973	0.174633	0.170819	0.174525
243		0.064462	0.109102	0.123515	0.208011	0.137278	0.0775678	0.293441	0.15954	0.146922	0.139119	0.133495	0.120041	0.0890654	0.150173	0.129771	0.165683	0.149897	0.132445	0.162432	0.131989	0.166498	0.175079	0.171257	0.174943
244		0.0646308	0.109278	0.123669	0.208367	0.137623	0.0777542	0.294042	0.160001	0.147288	0.139492	0.133907	0.120568	0.0893632	0.150812	0.130158	0.166291	0.150302	0.133004	0.163179	0.132503	0.167015	0.175515	0.171685	0.175351
245		0.0647986	0.109451	0.123815	0.208711	0.13796	0.0779371	0.294623	0.160453	0.147646	0.139856	0.134313	0.121091	0.0896602	0.151444	0.130539	0.16689	0.1507	0.133558	0.16392	0.133012	0.167523	0.175941	0.172103	0.175748
246		0.0649656	0.109622	0.123952	0.209042	0.13829	0.0781165	0.295182	0.160897	0.147995	0.140213	0.134712	0.121609	0.0899565	0.152071	0.130913	0.167481	0.15109	0.134107	0.164656	0.133515	0.168022	0.176357	0.17251	0.176135
247		0.0651316	0.10979	0.124081	0.20936	0.138612	0.0782922	0.295721	0.161333	0.148335	0.140563	0.135104	0.122123	0.0902521	0.152692	0.13128	0.168064	0.151473	0.134652	0.165385	0.134013	0.168512	0.176762	0.172907	0.176512
248		0.0652967	0.109955	0.124201	0.209665	0.138927	0.0784644	0.296239	0.161759	0.148667	0.140904	0.135489	0.122633	0.090547	0.153307	0.131641	0.168639	0.151848	0.135191	0.166109	0.134506	0.168992	0.177156	0.173293	0.176879
249		0.065461	0.110117	0.124312	0.209958	0.139234	0.0786328	0.296736	0.162177	0.148991	0.141237	0.135867	0.123139	0.0908413	0.153915	0.131994	0.169205	0.152215	0.135726	0.166827	0.134993	0.169464	0.17754	0.173669	0.177234
250		0.0656243	0.110277	0.124415	0.210237	0.139533	0.0787977	0.297212	0.162586	0.149305	0.141562	0.136239	0.12364	0.091135	0.154517	0.132341	0.169763	0.152575	0.136255	0.167538	0.135474	0.169926	0.177913	0.174033	0.17758
251		0.0657867	0.110434	0.124509	0.210504	0.139824	0.0789587	0.297667	0.162986	0.149611	0.141879	0.136603	0.124137	0.0914281	0.155113	0.132681	0.170313	0.152926	0.136779	0.168244	0.13595	0.170379	0.178276	0.174387	0.177914
252		0.0659482	0.110588	0.124594	0.210757	0.140108	0.0791161	0.298101	0.163376	0.149907	0.142188	0.13696	0.124629	0.0917206	0.155702	0.133013	0.170854	0.15327	0.137298	0.168942	0.13642	0.170822	0.178628	0.174731	0.178238
253		0.0661088	0.11074	0.124671	0.210998	0.140383	0.0792696	0.298513	0.163758	0.150195	0.142488	0.137309	0.125117	0.0920126	0.156285	0.133339	0.171386	0.153606	0.137812	0.169635	0.136884	0.171256	0.178969	0.175063	0.178551
254		0.0662686	0.110888	0.124738	0.211225	0.140651	0.0794193	0.298904	0.164131	0.150474	0.14278	0.137652	0.1256	0.092304	0.15686	0.133658	0.171909	0.153935	0.13832	0.17032	0.137342	0.17168	0.179299	0.175384	0.178854
255		0.0664274	0.111034	0.124797	0.21144	0.14091	0.0795651	0.299274	0.164494	0.150744	0.143063	0.137986	0.126078	0.092595	0.157429	0.133969	0.172423	0.154255	0.138822	0.170999	0.137794	0.172094	0.179618	0.175694	0.179145
256		0.0665853	0.111177	0.124847	0.211642	0.141161	0.0797071	0.299622	0.164848	0.151004	0.143338	0.138314	0.126551	0.0928856	0.157991	0.134273	0.172928	0.154567	0.139319	0.171671	0.138241	0.172498	0.179926	0.175993	0.179425
257		0.0667423	0.111317	0.124888	0.21183	0.141404	0.0798451	0.299949	0.165192	0.151256	0.143605	0.138634	0.12702	0.0931757	0.158546	0.134569	0.173425	0.154871	0.13981	0.172337	0.138681	0.172893	0.180223	0.176281	0.179695
258		0.0668984	0.111454	0.124921	0.212006	0.141639	0.0799791	0.300255	0.165527	0.151498	0.143863	0.138946	0.127483	0.0934654	0.159094	0.134859	0.173912	0.155167	0.140295	0.172995	0.139115	0.173277	0.180509	0.176558	0.179953
259		0.0670536	0.111588	0.124944	0.212168	0.141866	0.0801091	0.300539	0.165853	0.151732	0.144112	0.13925	0.127942	0.0937547	0.159634	0.135141	0.17439	0.155455	0.140774	0.173646	0.139542	0.173651	0.180783	0.176823	0.1802
260		0.0672079	0.111718	0.124959	0.212317	0.142084	0.0802351	0.300802	0.166169	0.151956	0.144352	0.139547	0.128395	0.0940437	0.160167	0.135415	0.174859	0.155735	0.141248	0.17429	0.139964	0.174015	0.181047	0.177077	0.180437
261		0.0673614	0.111846	0.124965	0.212453	0.142294	0.080357	0.301043	0.166475	0.15217	0.144583	0.139836	0.128843	0.0943324	0.160693	0.135682	0.175318	0.156007	0.141715	0.174926	0.140379	0.174369	0.181299	0.177319	0.180662
262		0.0675139	0.111971	0.124961	0.212576	0.142495	0.0804748	0.301263	0.166772	0.152376	0.144806	0.140117	0.129286	0.0946208	0.161211	0.135942	0.175768	0.156271	0.142176	0.175555	0.140788	0.174713	0.18154	0.17755	0.180875
263		0.0676655	0.112092	0.124949	0.212686	0.142688	0.0805884	0.301461	0.167059	0.152572	0.14502	0.14039	0.129724	0.0949089	0.161721	0.136193	0.176208	0.156526	0.14263	0.176176	0.141191	0.175046	0.181769	0.17777	0.181078
264		0.0678162	0.11221	0.124928	0.212783	0.142873	0.0806979	0.301638	0.167337	0.152758	0.145224	0.140655	0.130156	0.0951968	0.162224	0.136437	0.176639	0.156773	0.143079	0.17679	0.141587	0.175368	0.181988	0.177978	0.181269
265		0.067966	0.112324	0.124899	0.212867	0.143049	0.0808032	0.301794	0.167604	0.152936	0.14542	0.140912	0.130583	0.0954845	0.162719	0.136674	0.17706	0.157012	0.14352	0.177396	0.141976	0.17568	0.182194	0.178174	0.181449
266		0.0681149	0.112435	0.12486	0.212937	0.143216	0.0809042	0.301928	0.167862	0.153103	0.145606	0.141161	0.131005	0.0957719	0.163206	0.136903	0.177472	0.157242	0.143956	0.177995	0.142359	0.175982	0.18239	0.178359	0.181618
267		0.068263	0.112542	0.124812	0.212995	0.143375	0.081001	0.30204	0.16811	0.153261	0.145784	0.141401	0.131421	0.0960591	0.163685	0.137124	0.177874	0.157464	0.144384	0.178585	0.142735	0.176273	0.182574	0.178532	0.181775
268		0.0684101	0.112646	0.124756	0.213039	0.143526	0.0810934	0.302131	0.168348	0.15341	0.145952	0.141633	0.131831	0.0963462	0.164156	0.137337	0.178266	0.157678	0.144806	0.179167	0.143105	0.176553	0.182746	0.178693	0.181921
269		0.0685563	0.112745	0.124691	0.21307	0.143667	0.0811816	0.302201	0.168576	0.153549	0.146111	0.141857	0.132236	0.0966331	0.164618	0.137542	0.178648	0.157883	0.145221	0.179741	0.143468	0.176822	0.182907	0.178843	0.182055
270		0.0687016	0.112841	0.124617	0.213089	0.1438	0.0812653	0.30225	0.168794	0.153679	0.146261	0.142073	0.132635	0.0969198	0.165073	0.137739	0.17902	0.15808	0.14563	0.180308	0.143824	0.177081	0.183056	0.17898	0.182178
271		0.0688461	0.112933	0.124534	0.213094	0.143924	0.0813447	0.302277	0.169002	0.153799	0.146402	0.142281	0.133028	0.0972064	0.165519	0.137929	0.179382	0.158269	0.146031	0.180865	0.144173	0.177329	0.183194	0.179107	0.182289
272		0.0689896	0.113021	0.124442	0.213086	0.14404	0.0814197	0.302283	0.1692	0.15391	0.146533	0.142479	0.133416	0.0974928	0.165956	0.13811	0.179734	0.158449	0.146426	0.181415	0.144516	0.177565	0.18332	0.179221	0.182389
273		0.0691322	0.113104	0.124342	0.213066	0.144146	0.0814902	0.302268	0.169388	0.154011	0.146655	0.14267	0.133798	0.097779	0.166386	0.138284	0.180076	0.15862	0.146813	0.181956	0.144851	0.177791	0.183435	0.179323	0.182478
274		0.0692739	0.113183	0.124233	0.213032	0.144244	0.0815562	0.302231	0.169565	0.154102	0.146767	0.142852	0.134173	0.0980649	0.166806	0.138449	0.180408	0.158783	0.147193	0.182488	0.14518	0.178006	0.183538	0.179414	0.182555
275		0.0694148	0.113257	0.124115	0.212986	0.144334	0.0816178	0.302174	0.169733	0.154183	0.14687	0.143025	0.134543	0.0983507	0.167218	0.138607	0.180729	0.158938	0.147566	0.183012	0.145501	0.17821	0.18363	0.179493	0.18262
276		0.0695547	0.113327	0.123989	0.212926	0.144414	0.0816748	0.302096	0.169891	0.154256	0.146964	0.14319	0.134906	0.0986362	0.167621	0.138756	0.181041	0.159084	0.147931	0.183527	0.145816	0.178403	0.18371	0.17956	0.182675
277		0.0696937	0.113391	0.123853	0.212854	0.144486	0.0817273	0.301997	0.170038	0.154318	0.147049	0.143346	0.135264	0.0989213	0.168016	0.138898	0.181342	0.159221	0.148289	0.184034	0.146123	0.178585	0.183778	0.179615	0.182717
278		0.0698318	0.113451	0.12371	0.212769	0.144548	0.0817752	0.301877	0.170175	0.154371	0.147123	0.143494	0.135615	0.0992061	0.168401	0.139031	0.181632	0.15935	0.14864	0.184531	0.146424	0.178756	0.183835	0.179659	0.182748
279		0.0699691	0.113505	0.123557	0.212671	0.144602	0.0818185	0.301736	0.170302	0.154414	0.147189	0.143633	0.13596	0.0994904	0.168778	0.139156	0.181913	0.15947	0.148983	0.18502	0.146717	0.178916	0.18388	0.17969	0.182768
280		0.0701054	0.113554	0.123397	0.212561	0.144647	0.0818572	0.301574	0.170419	0.154448	0.147245	0.143763	0.136299	0.0997742	0.169145	0.139272	0.182183	0.159582	0.149319	0.185499	0.147003	0.179065	0.183913	0.17971	0.182776
281		0.0702408	0.113598	0.123227	0.212438	0.144684	0.0818913	0.301393	0.170525	0.154471	0.147291	0.143885	0.136632	0.100057	0.169504	0.139381	0.182442	0.159684	0.149647	0.18597	0.147282	0.179202	0.183935	0.179718	0.182772
282		0.0703753	0.113636	0.12305	0.212302	0.144711	0.0819208	0.30119	0.170621	0.154486	0.147329	0.143997	0.136958	0.10034	0.169853	0.139481	0.182691	0.159779	0.149967	0.186431	0.147554	0.179328	0.183946	0.179714	0.182757
283		0.0705089	0.113669	0.122864	0.212154	0.14473	0.0819455	0.300967	0.170707	0.154491	0.147356	0.144101	0.137278	0.100621	0.170194	0.139573	0.182929	0.159864	0.150279	0.186884	0.147818	0.179444	0.183944	0.179698	0.182731
284		0.0706416	0.113695	0.122669	0.211993	0.144739	0.0819656	0.300724	0.170783	0.154486	0.147374	0.144197	0.137592	0.100902	0.170525	0.139657	0.183157	0.159941	0.150584	0.187327	0.148075	0.179548	0.183932	0.17967	0.182693
285		0.0707734	0.113716	0.122466	0.21182	0.14474	0.081981	0.300461	0.170849	0.154471	0.147383	0.144283	0.137898	0.101181	0.170846	0.139732	0.183375	0.16001	0.15088	0.18776	0.148324	0.17964	0.183908	0.179631	0.182644
286		0.0709043	0.113694	0.122256	0.211635	0.144732	0.0819917	0.300178	0.170904	0.154447	0.147382	0.144361	0.138199	0.101459	0.171159	0.1398	0.183581	0.16007	0.151169	0.188185	0.148567	0.179722	0.183872	0.17958	0.182583
287		0.0710343	0.113668	0.122036	0.211437	0.144716	0.0819977	0.299875	0.170949	0.154414	0.147372	0.14443	0.138493	0.101735	0.171461	0.139859	0.183777	0.160121	0.151449	0.188599	0.148801	0.179792	0.183825	0.179517	0.182511
288		0.0711634	0.113638	0.121809	0.211227	0.14469	0.0819989	0.299553	0.170983	0.154371	0.147352	0.14449	0.13878	0.10201	0.171755	0.139909	0.183962	0.160163	0.151722	0.189005	0.149029	0.179852	0.183766	0.179443	0.182427
289		0.0712915	0.113604	0.121574	0.211005	0.144656	0.0819954	0.29921	0.171008	0.154318	0.147323	0.144542	0.13906	0.102282	0.172039	0.139951	0.184137	0.160197	0.151986	0.1894	0.149248	0.1799	0.183696	0.179356	0.182333
290		0.0714188	0.113566	0.121331	0.210771	0.144613	0.0819872	0.298848	0.171022	0.154256	0.147284	0.144584	0.139334	0.102553	0.172313	0.139985	0.184301	0.160222	0.152242	0.189787	0.149461	0.179937	0.183614	0.179258	0.182227
291		0.0715451	0.113524	0.121079	0.210525	0.144561	0.0819741	0.298467	0.171026	0.154185	0.147236	0.144618	0.139601	0.102821	0.172578	0.140011	0.184454	0.160238	0.15249	0.190163	0.149665	0.179962	0.183521	0.179149	0.182109
292		0.0716705	0.113479	0.12082	0.210267	0.1445	0.0819564	0.298067	0.17102	0.154104	0.147178	0.144643	0.139862	0.103086	0.172833	0.140028	0.184596	0.160246	0.152729	0.19053	0.149863	0.179977	0.183417	0.179028	0.181981
293		0.0717951	0.11343	0.120553	0.209998	0.144431	0.0819338	0.297648	0.171003	0.154013	0.147111	0.144659	0.140115	0.103348	0.173079	0.140037	0.184728	0.160245	0.152961	0.190886	0.150052	0.17998	0.183302	0.178895	0.181841
294		0.0719186	0.113377	0.120279	0.209716	0.144353	0.0819065	0.29721	0.170976	0.153914	0.147035	0.144666	0.140362	0.103608	0.173314	0.140037	0.184849	0.160235	0.153183	0.191234	0.150234	0.179973	0.183175	0.178751	0.18169
295		0.0720413	0.11332	0.119997	0.209423	0.144266	0.0818744	0.296753	0.17094	0.153805	0.146949	0.144665	0.140602	0.103865	0.173541	0.14003	0.184959	0.160217	0.153398	0.191571	0.150408	0.179954	0.183037	0.178595	0.181528
296		0.0721631	0.11326	0.119707	0.209119	0.144171	0.0818375	0.296277	0.170893	0.153686	0.146854	0.144655	0.140835	0.104073	0.173757	0.140013	0.185058	0.16019	0.153604	0.191898	0.150575	0.179924	0.182888	0.178428	0.181354
297		0.0722839	0.113196	0.119409	0.208803	0.144067	0.0817958	0.295783	0.170835	0.153559	0.14675	0.144636	0.14106	0.104278	0.173963	0.139989	0.185147	0.160155	0.153801	0.192215	0.150734	0.179883	0.182728	0.17825	0.18117
298		0.0724038	0.113129	0.119105	0.208475	0.143954	0.0817494	0.295271	0.170768	0.153422	0.146637	0.144608	0.141279	0.104479	0.17416	0.139956	0.185224	0.160111	0.15399	0.192522	0.150885	0.179831	0.182556	0.17806	0.180975
299		0.0725228	0.113058	0.118793	0.208137	0.143833	0.0816981	0.294741	0.170691	0.153276	0.146514	0.144571	0.141491	0.104675	0.174346	0.139915	0.185291	0.160058	0.15417	0.19282	0.151029	0.179768	0.182374	0.177859	0.180769
300		0.0726409	0.112983	0.118473	0.207787	0.143703	0.0816421	0.294193	0.170603	0.153121	0.146382	0.144526	0.141696	0.104869	0.174523	0.139865	0.185347	0.159997	0.154342	0.193107	0.151165	0.179694	0.18218	0.177647	0.180551
301		0.072758	0.112905	0.118147	0.207426	0.143565	0.0815813	0.293628	0.170506	0.152957	0.146241	0.144472	0.141894	0.105058	0.17469	0.139808	0.185392	0.159927	0.154505	0.193384	0.151293	0.179609	0.181976	0.177423	0.180323
302		0.0728742	0.112823	0.117813	0.207054	0.143418	0.0815158	0.293045	0.170398	0.152783	0.146091	0.14441	0.142085	0.105243	0.174847	0.139742	0.185427	0.159849	0.154659	0.193651	0.151413	0.179514	0.181761	0.177189	0.180085
303		0.0729894	0.112738	0.117472	0.206671	0.143263	0.0814455	0.292445	0.170281	0.152601	0.145931	0.144339	0.142268	0.105424	0.174993	0.139667	0.185451	0.159762	0.154804	0.193907	0.151526	0.179407	0.181535	0.176943	0.179835
304		0.0731038	0.112649	0.117125	0.206278	0.1431	0.0813704	0.291827	0.170154	0.15241	0.145763	0.144259	0.142445	0.105602	0.17513	0.139584	0.185464	0.159667	0.154941	0.194154	0.15163	0.179289	0.181298	0.176687	0.179575
305		0.0732172	0.112557	0.11677	0.205874	0.142928	0.0812906	0.291193	0.170017	0.15221	0.145586	0.14417	0.142614	0.105775	0.175257	0.139494	0.185466	0.159564	0.155069	0.19439	0.151727	0.179161	0.18105	0.176419	0.179304
306		0.0733296	0.112462	0.116409	0.205459	0.142748	0.0812061	0.290542	0.16987	0.152001	0.1454	0.144074	0.142776	0.105945	0.175374	0.139395	0.185457	0.159452	0.155188	0.194616	0.151816	0.179022	0.180792	0.176141	0.179023
307		0.0734411	0.112363	0.116041	0.205034	0.142559	0.0811168	0.289875	0.169713	0.151783	0.145204	0.143968	0.142931	0.106111	0.175481	0.139287	0.185438	0.159331	0.155298	0.194832	0.151898	0.178872	0.180524	0.175852	0.178731
308		0.0735517	0.112261	0.115667	0.204599	0.142363	0.0810229	0.289191	0.169546	0.151557	0.145	0.143854	0.143078	0.106272	0.175577	0.139172	0.185408	0.159202	0.1554	0.195037	0.151971	0.178712	0.180244	0.175552	0.178428
309		0.0736613	0.112156	0.115286	0.204153	0.142158	0.0809242	0.288492	0.16937	0.151322	0.144788	0.143732	0.143219	0.10643	0.175664	0.139048	0.185367	0.159065	0.155493	0.195232	0.152037	0.178541	0.179955	0.175241	0.178115
310		0.0737699	0.112047	0.114899	0.203698	0.141945	0.0808209	0.287776	0.169184	0.151078	0.144566	0.143601	0.143352	0.106583	0.175741	0.138917	0.185316	0.15892	0.155576	0.195417	0.152095	0.178359	0.179655	0.17492	0.177792
311		0.0738776	0.111935	0.114506	0.203232	0.141724	0.0807129	0.287045	0.168989	0.150826	0.144336	0.143462	0.143478	0.106733	0.175807	0.138777	0.185254	0.158766	0.155651	0.195591	0.152145	0.178167	0.179344	0.174589	0.177459
312		0.0739844	0.11182	0.114106	0.202757	0.141495	0.0806002	0.286299	0.168783	0.150565	0.144097	0.143314	0.143597	0.106879	0.175863	0.138629	0.185182	0.158604	0.155717	0.195755	0.152187	0.177964	0.179023	0.174247	0.177116
313		0.0740901	0.111702	0.1137	0.202272	0.141259	0.080483	0.285537	0.168569	0.150296	0.143849	0.143158	0.143708	0.10702	0.17591	0.138473	0.185099	0.158434	0.155774	0.195909	0.152221	0.177751	0.178693	0.173894	0.176762
314		0.074195	0.11158	0.113288	0.201778	0.141014	0.0803611	0.28476	0.168345	0.150018	0.143593	0.142994	0.143812	0.107158	0.175946	0.138309	0.185005	0.158256	0.155823	0.196052	0.152247	0.177528	0.178352	0.173532	0.176398
315		0.0742988	0.111456	0.112871	0.201274	0.140761	0.0802346	0.283969	0.168111	0.149732	0.143328	0.142821	0.143909	0.107291	0.175972	0.138138	0.184901	0.15807	0.155862	0.196185	0.152266	0.177294	0.178001	0.173159	0.176025
316		0.0744017	0.111328	0.112447	0.20076	0.140501	0.0801036	0.283163	0.167869	0.149438	0.143055	0.142641	0.143998	0.107421	0.175988	0.137958	0.184787	0.157875	0.155892	0.196307	0.152277	0.17705	0.17764	0.172776	0.175641
317		0.0745036	0.111198	0.112018	0.200238	0.140233	0.079968	0.282343	0.167616	0.149136	0.142774	0.142452	0.14408	0.107546	0.175994	0.137771	0.184662	0.157673	0.155914	0.196419	0.15228	0.176796	0.177269	0.172383	0.175248
318		0.0746045	0.111064	0.111584	0.199707	0.139957	0.0798279	0.281509	0.167355	0.148825	0.142484	0.142255	0.144155	0.107667	0.17599	0.137576	0.184527	0.157463	0.155926	0.196521	0.152275	0.176532	0.176889	0.17198	0.174845
319		0.0747044	0.110928	0.111143	0.199166	0.139673	0.0796832	0.28066	0.167085	0.148507	0.142186	0.142051	0.144222	0.107785	0.175976	0.137373	0.184382	0.157245	0.15593	0.196612	0.152262	0.176257	0.176499	0.171567	0.174433
320		0.0748033	0.110788	0.110698	0.198617	0.139382	0.0795341	0.279799	0.166805	0.14818	0.14188	0.141838	0.144282	0.107898	0.175952	0.137162	0.184226	0.157019	0.155925	0.196693	0.152241	0.175973	0.176099	0.171144	0.174011
321		0.0749013	0.110646	0.110247	0.198059	0.139084	0.0793806	0.278924	0.166517	0.147846	0.141566	0.141617	0.144335	0.108007	0.175918	0.136943	0.18406	0.156785	0.155911	0.196764	0.152213	0.175679	0.17569	0.170712	0.173579
322		0.0749982	0.110501	0.109791	0.197493	0.138778	0.0792226	0.278036	0.166219	0.147503	0.141244	0.141389	0.14438	0.108112	0.175874	0.136717	0.183884	0.156543	0.155887	0.196824	0.152177	0.175374	0.175271	0.17027	0.173138
323		0.0750941	0.110353	0.10933	0.196919	0.138465	0.0790603	0.277135	0.165913	0.147153	0.140914	0.141152	0.144418	0.108213	0.17582	0.136484	0.183698	0.156294	0.155856	0.196873	0.152133	0.17506	0.174843	0.169819	0.172688
324		0.0751891	0.110202	0.108864	0.196336	0.138144	0.0788936	0.276221	0.165598	0.146796	0.140576	0.140908	0.144449	0.10831	0.175756	0.136243	0.183502	0.156038	0.155815	0.196913	0.152081	0.174737	0.174406	0.169358	0.172229
325		0.075283	0.110048	0.108393	0.195745	0.137816	0.0787225	0.275295	0.165274	0.146431	0.14023	0.140656	0.144472	0.108403	0.175682	0.135994	0.183296	0.155773	0.155765	0.196942	0.152022	0.174403	0.17396	0.168888	0.17176
326		0.0753759	0.109892	0.107918	0.195146	0.137481	0.0785471	0.274357	0.164942	0.146058	0.139876	0.140396	0.144488	0.108492	0.175598	0.135739	0.18308	0.155502	0.155707	0.196961	0.151955	0.17406	0.173505	0.168409	0.171283
327		0.0754678	0.109733	0.107438	0.194539	0.137139	0.0783675	0.273407	0.164601	0.145677	0.139515	0.140129	0.144496	0.108576	0.175504	0.135475	0.182855	0.155222	0.15564	0.196969	0.15188	0.173708	0.17304	0.16792	0.170797
328		0.0755586	0.109571	0.106953	0.193925	0.13679	0.0781836	0.272446	0.164251	0.14529	0.139146	0.139854	0.144498	0.108657	0.175401	0.135205	0.182619	0.154936	0.155564	0.196967	0.151797	0.173346	0.172567	0.167423	0.170301
329		0.0756484	0.109407	0.106464	0.193303	0.136434	0.0779956	0.271473	0.163893	0.144895	0.138769	0.139572	0.144492	0.108733	0.175287	0.134927	0.182374	0.154642	0.155479	0.196955	0.151707	0.172975	0.172085	0.166917	0.169797
330		0.0757372	0.10924	0.105971	0.192674	0.136071	0.0778033	0.270489	0.163527	0.144493	0.138385	0.139282	0.144479	0.108805	0.175164	0.134642	0.182119	0.154341	0.155385	0.196933	0.151609	0.172594	0.171595	0.166401	0.169285
331		0.0758249	0.109071	0.105473	0.192038	0.135701	0.0776069	0.269493	0.163152	0.144083	0.137994	0.138985	0.144458	0.108874	0.175031	0.134351	0.181855	0.154033	0.155283	0.1969	0.151503	0.172204	0.171095	0.165878	0.168764
332		0.0759115	0.108899	0.104972	0.191394	0.135325	0.0774064	0.268488	0.162769	0.143667	0.137595	0.138681	0.14443	0.108938	0.174888	0.134052	0.181581	0.153718	0.155172	0.196857	0.15139	0.171806	0.170588	0.165345	0.168235
333		0.0759971	0.108724	0.104466	0.190744	0.134942	0.0772019	0.267471	0.162378	0.143244	0.137189	0.138369	0.144395	0.108998	0.174736	0.133746	0.181298	0.153395	0.155053	0.196804	0.151269	0.171398	0.170072	0.164804	0.167697
334		0.0760816	0.108548	0.103957	0.190087	0.134552	0.0769933	0.266445	0.161979	0.142814	0.136776	0.138051	0.144353	0.109054	0.174574	0.133433	0.181005	0.153066	0.154925	0.196741	0.15114	0.170981	0.169548	0.164255	0.167151
335		0.0761651	0.108369	0.103444	0.189423	0.134155	0.0767807	0.265409	0.161572	0.142377	0.136355	0.137725	0.144303	0.109105	0.174402	0.133114	0.180704	0.15273	0.154788	0.196667	0.151004	0.170555	0.169016	0.163697	0.166597
336		0.0762474	0.108187	0.102927	0.188753	0.133753	0.0765641	0.264362	0.161158	0.141933	0.135928	0.137392	0.144246	0.109153	0.174221	0.132788	0.180393	0.152388	0.154642	0.196584	0.150861	0.170121	0.168476	0.163131	0.166035
337		0.0763287	0.108003	0.102407	0.188076	0.133344	0.0763436	0.263307	0.160735	0.141483	0.135494	0.137052	0.144182	0.109197	0.17403	0.132455	0.180073	0.152038	0.154489	0.196491	0.15071	0.169677	0.167928	0.162558	0.165465
338		0.0764089	0.107817	0.101884	0.187393	0.132928	0.0761193	0.262242	0.160305	0.141026	0.135053	0.136705	0.144111	0.109236	0.173829	0.132115	0.179744	0.151682	0.154326	0.196387	0.150551	0.169225	0.167372	0.161976	0.164887
339		0.0764879	0.107629	0.101357	0.186704	0.132506	0.0758911	0.261168	0.159868	0.140563	0.134605	0.136351	0.144033	0.109272	0.17362	0.13177	0.179406	0.15132	0.154156	0.196274	0.150385	0.168765	0.166808	0.161386	0.164302
340		0.0765659	0.107439	0.100827	0.18601	0.132078	0.0756591	0.260086	0.159422	0.140093	0.134151	0.13599	0.143948	0.109303	0.1734	0.131417	0.17906	0.150951	0.153976	0.19615	0.150212	0.168296	0.166237	0.160789	0.163709
341		0.0766427	0.107246	0.100294	0.185309	0.131645	0.0754233	0.258995	0.15897	0.139617	0.13369	0.135623	0.143855	0.10933	0.173172	0.131059	0.178705	0.150575	0.153789	0.196017	0.150031	0.167819	0.165659	0.160184	0.163109
342		0.0767184	0.107051	0.0997579	0.184603	0.131205	0.0751838	0.257896	0.15851	0.139135	0.133222	0.135249	0.143755	0.109354	0.172934	0.130694	0.178341	0.150194	0.153593	0.195874	0.149843	0.167334	0.165073	0.159571	0.162501
343		0.0767929	0.106854	0.0992191	0.183892	0.130759	0.0749406	0.256789	0.158043	0.138647	0.132748	0.134868	0.143649	0.109373	0.172687	0.130323	0.177969	0.149806	0.153389	0.195721	0.149648	0.16684	0.16448	0.158951	0.161886
344		0.0768663	0.106656	0.0986776	0.183175	0.130307	0.0746938	0.255674	0.157569	0.138153	0.132268	0.134481	0.143535	0.109388	0.172431	0.129946	0.177588	0.149412	0.153177	0.195558	0.149445	0.166339	0.163879	0.158324	0.161264
345		0.0769385	0.106455	0.0981335	0.182453	0.12985	0.0744433	0.254551	0.157088	0.137653	0.131781	0.134088	0.143414	0.109399	0.172165	0.129563	0.177199	0.149012	0.152956	0.195386	0.149235	0.165829	0.163272	0.15769	0.160635
346		0.0770096	0.106252	0.0975869	0.181726	0.129387	0.0741893	0.253422	0.1566	0.137147	0.131289	0.133688	0.143287	0.109406	0.171891	0.129174	0.176802	0.148606	0.152728	0.195203	0.149018	0.165312	0.162658	0.157049	0.159999
347		0.0770794	0.106048	0.097038	0.180994	0.128918	0.0739318	0.252285	0.156105	0.136636	0.13079	0.133282	0.143152	0.109409	0.171607	0.128779	0.176397	0.148194	0.152491	0.195012	0.148794	0.164786	0.162038	0.1564	0.159357
348		0.0771481	0.105841	0.0964867	0.180258	0.128444	0.0736708	0.251141	0.155604	0.136118	0.130285	0.132869	0.143011	0.109408	0.171315	0.128379	0.175983	0.147776	0.152247	0.19481	0.148563	0.164253	0.16141	0.155745	0.158708
349		0.0772155	0.105633	0.0959333	0.179517	0.127965	0.0734063	0.249991	0.155095	0.135596	0.129775	0.13245	0.142862	0.109403	0.171013	0.127973	0.175562	0.147353	0.151994	0.194599	0.148324	0.163713	0.160777	0.155084	0.158052
350		0.0772818	0.105423	0.0953779	0.178771	0.12748	0.0731385	0.248834	0.154581	0.135068	0.129258	0.132026	0.142707	0.109394	0.170703	0.127561	0.175133	0.146924	0.151733	0.194379	0.148079	0.163165	0.160136	0.154415	0.15739
351		0.0773468	0.105211	0.0948205	0.178022	0.12699	0.0728673	0.247671	0.15406	0.134534	0.128736	0.131595	0.142545	0.109381	0.170384	0.127144	0.174696	0.14649	0.151465	0.194149	0.147826	0.16261	0.15949	0.153741	0.156722
352		0.0774105	0.104998	0.0942613	0.177268	0.126494	0.0725928	0.246502	0.153532	0.133995	0.128208	0.131158	0.142376	0.109364	0.170056	0.126722	0.174252	0.14605	0.151189	0.193909	0.147567	0.162047	0.158838	0.15306	0.156048
353		0.077473	0.104783	0.0937004	0.17651	0.125994	0.0723151	0.245328	0.152999	0.133452	0.127675	0.130716	0.1422	0.109343	0.16972	0.126294	0.1738	0.145605	0.150905	0.193661	0.147301	0.161477	0.158179	0.152373	0.155367
354		0.0775343	0.104566	0.0931379	0.175748	0.125489	0.0720341	0.244148	0.152459	0.132903	0.127136	0.130267	0.142018	0.109318	0.169375	0.125862	0.173341	0.145155	0.150614	0.193403	0.147027	0.1609	0.157515	0.15168	0.154681
355		0.0775942	0.104348	0.0925739	0.174983	0.124978	0.07175	0.242963	0.151914	0.132349	0.126592	0.129813	0.141829	0.109289	0.169021	0.125424	0.172875	0.1447	0.150314	0.193136	0.146747	0.160316	0.156845	0.150981	0.153989
356		0.0776529	0.104128	0.0920084	0.174214	0.124463	0.0714628	0.241773	0.151362	0.13179	0.126042	0.129354	0.141633	0.109256	0.168659	0.124981	0.172401	0.144239	0.150008	0.192859	0.146461	0.159725	0.156169	0.150276	0.153292
357		0.0777102	0.103907	0.0914417	0.173442	0.123943	0.0711725	0.240578	0.150805	0.131227	0.125488	0.128888	0.141431	0.10922	0.168289	0.124533	0.171921	0.143774	0.149693	0.192574	0.146167	0.159128	0.155488	0.149565	0.152588
358		0.0777663	0.103684	0.0908738	0.172667	0.123419	0.0708791	0.239378	0.150242	0.130659	0.124928	0.128418	0.141222	0.109179	0.16791	0.124081	0.171433	0.143304	0.149372	0.192279	0.145867	0.158523	0.154801	0.148849	0.15188
359		0.077821	0.10346	0.0903049	0.171888	0.12289	0.0705828	0.238174	0.149673	0.130087	0.124363	0.127941	0.141006	0.109135	0.167524	0.123623	0.170939	0.142829	0.149043	0.191976	0.14556	0.157912	0.15411	0.148128	0.151166
360		0.0778743	0.103235	0.0897349	0.171107	0.122356	0.0702836	0.236966	0.149099	0.12951	0.123794	0.12746	0.140784	0.109086	0.167129	0.123162	0.170437	0.142349	0.148707	0.191664	0.145247	0.157295	0.153413	0.147401	0.150448
361		0.0779263	0.103008	0.0891641	0.170323	0.121818	0.0699814	0.235754	0.14852	0.128928	0.123219	0.126973	0.140556	0.109034	0.166725	0.122695	0.16993	0.141865	0.148363	0.191342	0.144927	0.156671	0.152711	0.146669	0.149724
362		0.0779769	0.10278	0.0885926	0.169536	0.121276	0.0696764	0.234538	0.147935	0.128343	0.12264	0.126481	0.140321	0.108978	0.166314	0.122225	0.169416	0.141377	0.148013	0.191012	0.144601	0.156041	0.152004	0.145932	0.148995
363		0.078026	0.10255	0.0880203	0.168746	0.12073	0.0693687	0.233318	0.147346	0.127753	0.122057	0.125984	0.14008	0.108918	0.165895	0.12175	0.168895	0.140884	0.147655	0.190674	0.144268	0.155405	0.151293	0.14519	0.148262
364		0.0780738	0.10232	0.0874476	0.167954	0.120179	0.0690581	0.232095	0.146751	0.12716	0.121469	0.125482	0.139832	0.108855	0.165468	0.121271	0.168368	0.140386	0.14729	0.190326	0.143929	0.154763	0.150577	0.144443	0.147524
365		0.0781202	0.102088	0.0868743	0.16716	0.119625	0.0687449	0.230869	0.146151	0.126562	0.120876	0.124975	0.139579	0.108787	0.165033	0.120787	0.167835	0.139885	0.146918	0.18997	0.143583	0.154115	0.149857	0.143692	0.146782
366		0.0781651	0.101856	0.0863007	0.166364	0.119066	0.0684291	0.22964	0.145547	0.125961	0.120279	0.124463	0.139318	0.108716	0.164591	0.1203	0.167296	0.13938	0.14654	0.189606	0.143232	0.153461	0.149132	0.142936	0.146036
367		0.0782085	0.101622	0.0857269	0.165565	0.118504	0.0681106	0.228408	0.144938	0.125355	0.119678	0.123947	0.139052	0.108641	0.164141	0.119809	0.166751	0.13887	0.146154	0.189233	0.142874	0.152802	0.148403	0.142176	0.145285
368		0.0782504	0.101387	0.0851529	0.164765	0.117938	0.0677896	0.227174	0.144324	0.124747	0.119073	0.123425	0.13878	0.108562	0.163683	0.119314	0.1662	0.138357	0.145762	0.188851	0.14251	0.152136	0.14767	0.141412	0.14453
369		0.0782909	0.101151	0.0845789	0.163963	0.117368	0.0674661	0.225937	0.143706	0.124134	0.118464	0.122899	0.138501	0.10848	0.163218	0.118815	0.165644	0.13784	0.145364	0.188462	0.14214	0.151466	0.146933	0.140644	0.143772
370		0.0783298	0.100915	0.0840049	0.163159	0.116795	0.0671401	0.224698	0.143083	0.123519	0.117851	0.122369	0.138217	0.108394	0.162746	0.118312	0.165082	0.137319	0.144958	0.188064	0.141764	0.150789	0.146192	0.139871	0.143009
371		0.0783672	0.100677	0.083431	0.162354	0.116218	0.0668117	0.223457	0.142456	0.1229	0.117234	0.121834	0.137926	0.108304	0.162266	0.117806	0.164514	0.136795	0.144546	0.187657	0.141382	0.150108	0.145448	0.139095	0.142243
372		0.0784031	0.100439	0.0828574	0.161547	0.115638	0.066481	0.222214	0.141825	0.122277	0.116613	0.121295	0.137629	0.108211	0.161779	0.117297	0.163941	0.136267	0.144128	0.187243	0.140994	0.149422	0.1447	0.138315	0.141474
373		0.0784374	0.100199	0.0822841	0.16074	0.115054	0.066148	0.220969	0.14119	0.121652	0.115989	0.120751	0.137327	0.108114	0.161285	0.116784	0.163363	0.135736	0.143704	0.186821	0.1406	0.14873	0.143949	0.137531	0.140701
374		0.0784701	0.0999593	0.0817113	0.159931	0.114468	0.0658127	0.219722	0.140551	0.121024	0.115361	0.120204	0.137018	0.108014	0.160784	0.116268	0.16278	0.135201	0.143273	0.186391	0.1402	0.148033	0.143194	0.136744	0.139925
375		0.0785012	0.0997185	0.0811389	0.159121	0.113878	0.0654752	0.218475	0.139908	0.120393	0.11473	0.119652	0.136704	0.10791	0.160276	0.115749	0.162192	0.134663	0.142835	0.185953	0.139795	0.147332	0.142437	0.135954	0.139145
376		0.0785307	0.099477	0.0805672	0.15831	0.113285	0.0651356	0.217226	0.139261	0.119759	0.114095	0.119096	0.136384	0.107802	0.159761	0.115227	0.161599	0.134123	0.142392	0.185507	0.139384	0.146626	0.141676	0.135161	0.138363
377		0.0785586	0.0992348	0.0799961	0.157498	0.112689	0.0647939	0.215976	0.138611	0.119122	0.113457	0.118536	0.136058	0.107691	0.15924	0.114702	0.161001	0.133579	0.141943	0.185053	0.138968	0.145915	0.140912	0.134364	0.137578
378		0.0785848	0.0989919	0.0794259	0.156686	0.11209	0.0644501	0.214725	0.137958	0.118483	0.112816	0.117973	0.135727	0.107577	0.158711	0.114174	0.160398	0.133032	0.141488	0.184592	0.138545	0.1452	0.140146	0.133565	0.13679
379		0.0786094	0.0987485	0.0788565	0.155873	0.111489	0.0641043	0.213473	0.137301	0.117841	0.112172	0.117405	0.13539	0.107459	0.158177	0.113643	0.159791	0.132483	0.141026	0.184123	0.138118	0.144481	0.139377	0.132763	0.136
380		0.0786323	0.0985045	0.078288	0.15506	0.110885	0.0637566	0.212221	0.13664	0.117197	0.111526	0.116834	0.135047	0.107337	0.157635	0.11311	0.15918	0.13193	0.14056	0.183647	0.137685	0.143757	0.138605	0.131958	0.135207
381		0.0786535	0.09826	0.0777206	0.154246	0.110278	0.063407	0.210968	0.135977	0.116551	0.110876	0.116259	0.134699	0.107212	0.157088	0.112573	0.158564	0.131376	0.140087	0.183163	0.137247	0.143029	0.137832	0.131151	0.134412
382		0.0786731	0.098015	0.0771543	0.153432	0.109669	0.0630555	0.209715	0.13531	0.115902	0.110223	0.115681	0.134346	0.107084	0.156534	0.112035	0.157944	0.130818	0.139608	0.182672	0.136803	0.142297	0.137056	0.130342	0.133615
383		0.0786909	0.0977695	0.0765892	0.152618	0.109058	0.0627023	0.208462	0.134641	0.115252	0.109568	0.1151	0.133987	0.106952	0.155973	0.111494	0.15732	0.130258	0.139125	0.182174	0.136355	0.141561	0.136277	0.12953	0.132816
384		0.0787071	0.0975236	0.0760254	0.151804	0.108444	0.0623473	0.207209	0.133969	0.114599	0.108911	0.114515	0.133622	0.106818	0.155407	0.11095	0.156692	0.129696	0.138635	0.181668	0.135901	0.140822	0.135497	0.128716	0.132015
385		0.0787215	0.0972774	0.0754629	0.15099	0.107828	0.0619907	0.205956	0.133294	0.113945	0.108251	0.113927	0.133253	0.106679	0.154835	0.110405	0.15606	0.129132	0.13814	0.181156	0.135442	0.140079	0.134715	0.1279	0.131212
386		0.0787342	0.0970308	0.0749018	0.150177	0.10721	0.0616324	0.204703	0.132616	0.113289	0.107588	0.113335	0.132878	0.106538	0.154257	0.109857	0.155424	0.128565	0.13764	0.180636	0.134979	0.139332	0.133931	0.127083	0.130407
387		0.0787452	0.0967838	0.0743422	0.149363	0.10659	0.0612725	0.203451	0.131936	0.112631	0.106924	0.112741	0.132498	0.106393	0.153673	0.109307	0.154785	0.127997	0.137135	0.18011	0.13451	0.138582	0.133146	0.126263	0.129601
388		0.0787545	0.0965366	0.0737843	0.14855	0.105967	0.0609111	0.202199	0.131253	0.111972	0.106257	0.112143	0.132112	0.106246	0.153083	0.108755	0.154142	0.127426	0.136624	0.179576	0.134036	0.137828	0.132359	0.125443	0.128794
389		0.078762	0.0962892	0.0732279	0.147737	0.105344	0.0605482	0.200948	0.130569	0.111311	0.105588	0.111543	0.131722	0.106095	0.152488	0.108201	0.153496	0.126854	0.136109	0.179036	0.133558	0.137071	0.131571	0.12462	0.127985
390		0.0787679	0.0960415	0.0726733	0.146925	0.104718	0.0601839	0.199697	0.129882	0.110649	0.104918	0.11094	0.131327	0.10594	0.151887	0.107646	0.152847	0.12628	0.135588	0.17849	0.133075	0.136312	0.130782	0.123797	0.127175
391		0.078772	0.0957936	0.0721205	0.146114	0.104091	0.0598182	0.198448	0.129193	0.109986	0.104245	0.110334	0.130926	0.105783	0.151281	0.107088	0.152194	0.125704	0.135063	0.177936	0.132588	0.135549	0.129991	0.122972	0.126364
392		0.0787745	0.0955456	0.0715696	0.145303	0.103462	0.0594512	0.197199	0.128502	0.109322	0.103571	0.109726	0.130521	0.105623	0.150669	0.106529	0.151539	0.125126	0.134533	0.177376	0.132096	0.134783	0.1292	0.122146	0.125553
393		0.0787752	0.0952974	0.0710205	0.144494	0.102831	0.059083	0.195952	0.127809	0.108656	0.102895	0.109115	0.130111	0.105459	0.150052	0.105969	0.15088	0.124547	0.133998	0.17681	0.131599	0.134015	0.128408	0.12132	0.12474
394		0.0787743	0.0950491	0.0704735	0.143685	0.1022	0.0587135	0.194705	0.127115	0.10799	0.102218	0.108501	0.129696	0.105293	0.14943	0.105406	0.150219	0.123967	0.133458	0.176238	0.131099	0.133244	0.127615	0.120492	0.123927
395		0.0787718	0.0948008	0.0699285	0.142877	0.101567	0.0583429	0.19346	0.126419	0.107323	0.101539	0.107885	0.129277	0.105124	0.148804	0.104843	0.149555	0.123385	0.132914	0.175659	0.130594	0.13247	0.126821	0.119664	0.123113
396		0.0787676	0.0945524	0.0693857	0.14207	0.100932	0.0579711	0.192217	0.125721	0.106655	0.100859	0.107267	0.128853	0.104951	0.148172	0.104278	0.148889	0.122802	0.132365	0.175074	0.130084	0.131695	0.126027	0.118836	0.122299
397		0.0787619	0.094304	0.068845	0.141265	0.100297	0.0575983	0.190975	0.125022	0.105987	0.100178	0.106647	0.128424	0.104776	0.147535	0.103712	0.14822	0.122217	0.131812	0.174483	0.129571	0.130917	0.125232	0.118007	0.121485
398		0.0787546	0.0940556	0.0683066	0.14046	0.0996607	0.0572245	0.189734	0.124322	0.105318	0.0994957	0.106025	0.127991	0.104598	0.146894	0.103145	0.147548	0.121632	0.131255	0.173886	0.129053	0.130136	0.124437	0.117178	0.120671
399		0.0787457	0.0938073	0.0677705	0.139657	0.0990235	0.0568498	0.188496	0.12362	0.104648	0.0988123	0.1054	0.127553	0.104417	0.146248	0.102576	0.146875	0.121046	0.130693	0.173284	0.128532	0.129354	0.123643	0.116349	0.119856
400		0.0787353	0.0935589	0.0672368	0.138856	0.0983854	0.0564741	0.187259	0.122918	0.103979	0.0981281	0.104774	0.127111	0.104234	0.145598	0.102007	0.146199	0.120459	0.130127	0.172675	0.128007	0.12857	0.122848	0.11552	0.119042
401		0.0787235	0.0933107	0.0667055	0.138056	0.0977466	0.0560977	0.186024	0.122214	0.103309	0.097443	0.104146	0.126664	0.104047	0.144943	0.101437	0.145522	0.11987	0.129558	0.172061	0.127478	0.127784	0.122053	0.114691	0.118228
402		0.0787101	0.0930626	0.0661766	0.137257	0.0971071	0.0557204	0.184791	0.12151	0.102639	0.0967573	0.103516	0.126213	0.103858	0.144284	0.100866	0.144842	0.119282	0.128984	0.171441	0.126945	0.126997	0.121258	0.113862	0.117414
403		0.0787134	0.0928146	0.0656504	0.13646	0.096467	0.0553424	0.18356	0.120805	0.101968	0.096071	0.102885	0.125758	0.103666	0.14362	0.100294	0.144161	0.118692	0.128407	0.170816	0.126408	0.126208	0.120464	0.113034	0.116601
404		0.078716	0.0925668	0.0651267	0.135665	0.0958265	0.0549637	0.182332	0.120099	0.101298	0.0953841	0.102252	0.125299	0.103472	0.142953	0.0997212	0.143478	0.118102	0.127825	0.170186	0.125868	0.125417	0.11967	0.112206	0.115788
405		0.0787178	0.0923191	0.0646057	0.134871	0.0951855	0.0545844	0.181105	0.119393	0.100628	0.0946969	0.101617	0.124836	0.103274	0.142282	0.099148	0.142794	0.117511	0.12724	0.16955	0.125325	0.124626	0.118876	0.111379	0.114976
406		0.0787189	0.0920716	0.0640873	0.134079	0.0945443	0.0542046	0.179881	0.118686	0.0999586	0.0940094	0.100981	0.124369	0.103075	0.141606	0.0985743	0.142108	0.11692	0.126652	0.168909	0.124778	0.123833	0.118084	0.110552	0.114165
407		0.0787193	0.0918243	0.0635717	0.13329	0.0939028	0.0538242	0.17866	0.117979	0.0992892	0.0933217	0.100344	0.123897	0.102872	0.140928	0.0980001	0.14142	0.116329	0.12606	0.168263	0.124228	0.123039	0.117292	0.109727	0.113355
408		0.078719	0.0915773	0.0630589	0.132502	0.0932612	0.0534434	0.177441	0.117271	0.0986202	0.0926339	0.0997062	0.123422	0.102667	0.140245	0.0974256	0.140732	0.115737	0.125464	0.167611	0.123675	0.122244	0.116501	0.108902	0.112546
409		0.0787181	0.0913305	0.062549	0.131716	0.0926196	0.0530621	0.176224	0.116563	0.0979518	0.0919461	0.0990669	0.122943	0.10246	0.139559	0.0968507	0.140042	0.115145	0.124866	0.166955	0.123118	0.121448	0.11571	0.108079	0.111737
410		0.0787164	0.0910839	0.0620419	0.130932	0.091978	0.0526805	0.17501	0.115856	0.097284	0.0912584	0.0984266	0.122461	0.10225	0.138869	0.0962756	0.139352	0.114553	0.124264	0.166295	0.122559	0.120651	0.114921	0.107257	0.110931
411		0.0787141	0.0908377	0.0615378	0.13015	0.0913366	0.0522987	0.173799	0.115148	0.0966168	0.0905709	0.0977854	0.121975	0.102038	0.138176	0.0957004	0.13866	0.113961	0.123659	0.165629	0.121997	0.119854	0.114133	0.106436	0.110125
412		0.0787111	0.0905917	0.0610366	0.129371	0.0906954	0.0519165	0.172591	0.114441	0.0959505	0.0898837	0.0971434	0.121485	0.101824	0.13748	0.0951251	0.137968	0.113369	0.12305	0.164959	0.121432	0.119057	0.113347	0.105617	0.109321
413		0.0787074	0.0903461	0.0605384	0.128594	0.0900545	0.0515342	0.171385	0.113733	0.0952851	0.0891969	0.0965007	0.120991	0.101607	0.136781	0.0945497	0.137275	0.112777	0.122439	0.164285	0.120864	0.118259	0.112561	0.104799	0.108518
414		0.0787031	0.0901008	0.0600433	0.127818	0.089414	0.0511517	0.170182	0.113027	0.0946206	0.0885105	0.0958574	0.120495	0.101387	0.136079	0.0939745	0.136582	0.112185	0.121825	0.163606	0.120293	0.117461	0.111778	0.103983	0.107718
415		0.0786981	0.0898558	0.0595513	0.127046	0.088774	0.0507692	0.168983	0.11232	0.0939571	0.0878247	0.0952136	0.119994	0.101166	0.135374	0.0933994	0.135888	0.111593	0.121209	0.162922	0.11972	0.116662	0.110995	0.103169	0.106918
416		0.0786925	0.0896112	0.0590623	0.126275	0.0881345	0.0503865	0.167786	0.111614	0.0932948	0.0871396	0.0945693	0.119491	0.100942	0.134666	0.0928245	0.135193	0.111002	0.120589	0.162235	0.119144	0.115864	0.110215	0.102357	0.106121
417		0.0786863	0.0893669	0.0585765	0.125508	0.0874958	0.050004	0.166592	0.110909	0.0926337	0.0864553	0.0939247	0.118984	0.100716	0.133955	0.09225	0.134499	0.11041	0.119967	0.161544	0.118566	0.115066	0.109436	0.101546	0.105326
418		0.0786794	0.089123	0.0580939	0.124742	0.0868577	0.0496214	0.165401	0.110204	0.0919738	0.0857718	0.0932798	0.118474	0.100488	0.133242	0.0916758	0.133804	0.10982	0.119343	0.160848	0.117986	0.114268	0.108659	0.100738	0.104533
419		0.0786719	0.0888795	0.0576145	0.123979	0.0862205	0.049239	0.164214	0.109501	0.0913154	0.0850892	0.0926347	0.117961	0.100258	0.132526	0.091102	0.133109	0.109229	0.118716	0.160149	0.117403	0.11347	0.107884	0.0999324	0.103742
420		0.0786638	0.0886364	0.0571382	0.123219	0.0855842	0.0488567	0.163029	0.108798	0.0906584	0.0844076	0.0919895	0.117445	0.100026	0.131808	0.0905288	0.132414	0.10864	0.118087	0.159446	0.116819	0.112672	0.107111	0.0991288	0.102953
421		0.0786551	0.0883937	0.0566653	0.122461	0.0849489	0.0484747	0.161848	0.108096	0.0900029	0.0837272	0.0913444	0.116926	0.0997916	0.131088	0.0899561	0.131719	0.10805	0.117456	0.158739	0.116232	0.111876	0.10634	0.0983277	0.102166
422		0.0786458	0.0881514	0.0561956	0.121706	0.0843146	0.0480929	0.16067	0.107395	0.089349	0.0830479	0.0906993	0.116404	0.0995553	0.130366	0.0893841	0.131025	0.107462	0.116822	0.158029	0.115643	0.111079	0.105571	0.0975291	0.101382
423		0.0786359	0.0879096	0.0557292	0.120953	0.0836815	0.0477114	0.159496	0.106696	0.0886968	0.08237	0.0900545	0.11588	0.099317	0.129641	0.0888128	0.13033	0.106874	0.116187	0.157315	0.115053	0.110284	0.104804	0.0967332	0.100601
424		0.0786254	0.0876681	0.0552661	0.120204	0.0830497	0.0473302	0.158325	0.105997	0.0880464	0.0816934	0.0894099	0.115352	0.0990768	0.128915	0.0882422	0.129637	0.106287	0.11555	0.156598	0.11446	0.109489	0.10404	0.0959399	0.0998215
425		0.0786143	0.0874272	0.0548064	0.119457	0.0824191	0.0469494	0.157157	0.1053	0.0873977	0.0810182	0.0887656	0.114823	0.0988347	0.128187	0.0876726	0.128943	0.105701	0.11491	0.155878	0.113867	0.108696	0.103278	0.0951495	0.0990452
426		0.0786026	0.0871866	0.05435	0.118712	0.0817899	0.0465691	0.155992	0.104605	0.0867509	0.0803446	0.0881218	0.11429	0.0985907	0.127457	0.0871038	0.128251	0.105115	0.11427	0.155154	0.113271	0.107903	0.102519	0.094362	0.0982716
427		0.0785904	0.0869465	0.0538969	0.117971	0.0811622	0.0461892	0.154832	0.103911	0.0861061	0.0796726	0.0874786	0.113755	0.0983449	0.126726	0.086536	0.127559	0.104531	0.113627	0.154428	0.112674	0.107112	0.101762	0.0935774	0.0975008
428		0.0785776	0.0867068	0.0534472	0.117232	0.080536	0.0458099	0.153674	0.103218	0.0854633	0.0790023	0.0868359	0.113218	0.0980973	0.125993	0.0859693	0.126867	0.103947	0.112983	0.153699	0.112076	0.106321	0.101007	0.0927959	0.0967329
429		0.0785643	0.0864676	0.053001	0.116497	0.0799114	0.0454312	0.15252	0.102528	0.0848226	0.0783338	0.0861939	0.112678	0.0978479	0.125259	0.0854036	0.126177	0.103365	0.112338	0.152966	0.111476	0.105533	0.100256	0.0920176	0.095968
430		0.0785504	0.0862289	0.0525581	0.115764	0.0792885	0.045053	0.15137	0.101839	0.084184	0.0776671	0.0855527	0.112136	0.0975969	0.124524	0.0848391	0.125488	0.102784	0.111691	0.152232	0.110875	0.104745	0.0995071	0.0912425	0.0952061
431		0.078536	0.0859906	0.0521186	0.115034	0.0786673	0.0446755	0.150224	0.101151	0.0835476	0.0770024	0.0849124	0.111592	0.0973441	0.123788	0.0842759	0.124799	0.102203	0.111043	0.151494	0.110273	0.103959	0.0987611	0.0904707	0.0944473
432		0.078521	0.0857527	0.0516825	0.114307	0.0780479	0.0442987	0.149081	0.100466	0.0829135	0.0763396	0.084273	0.111046	0.0970897	0.12305	0.0837139	0.124112	0.101624	0.110393	0.150754	0.10967	0.103175	0.0980179	0.0897023	0.0936917
433		0.0785055	0.0855154	0.0512499	0.113583	0.0774304	0.0439227	0.147941	0.0997828	0.0822818	0.075679	0.0836347	0.110498	0.0968336	0.122312	0.0831532	0.123426	0.101046	0.109743	0.150012	0.109066	0.102393	0.0972777	0.0889373	0.0929393
434		0.0784895	0.0852784	0.0508207	0.112862	0.0768149	0.0435474	0.146806	0.0991016	0.0816524	0.0750205	0.0829974	0.109948	0.096576	0.121572	0.0825939	0.122741	0.10047	0.109092	0.149267	0.108461	0.101612	0.0965405	0.0881759	0.0921903
435		0.078473	0.085042	0.0503949	0.112143	0.0762014	0.0431729	0.145674	0.0984224	0.0810254	0.0743642	0.0823614	0.109396	0.0963169	0.120832	0.0820361	0.122058	0.0998946	0.10844	0.14852	0.107855	0.100833	0.0958063	0.0874181	0.0914446
436		0.0784559	0.084806	0.0499725	0.111428	0.0755899	0.0427993	0.144546	0.0977455	0.080401	0.0737103	0.0817266	0.108842	0.0960562	0.120092	0.0814797	0.121376	0.0993207	0.107787	0.147771	0.107249	0.100056	0.0950752	0.0866639	0.0907023
437		0.0784384	0.0845704	0.0495536	0.110716	0.0749806	0.0424266	0.143422	0.0970708	0.0797791	0.0730587	0.0810932	0.108286	0.0957941	0.119351	0.0809249	0.120696	0.0987482	0.107133	0.147021	0.106642	0.0992817	0.0943472	0.0859135	0.0899634
438		0.0784203	0.0843353	0.049138	0.110007	0.0743735	0.0420549	0.142302	0.0963984	0.0791598	0.0724095	0.0804612	0.107729	0.0955305	0.118609	0.0803717	0.120017	0.0981772	0.106479	0.146268	0.106034	0.0985092	0.0936224	0.0851669	0.0892281
439		0.0784018	0.0841006	0.0487259	0.109301	0.0737686	0.0416841	0.141186	0.0957285	0.0785431	0.0717629	0.0798307	0.107171	0.0952656	0.117867	0.0798201	0.11934	0.0976076	0.105824	0.145514	0.105426	0.097739	0.0929008	0.0844241	0.0884964
440		0.0783828	0.0838664	0.0483173	0.108599	0.0731661	0.0413144	0.140073	0.0950609	0.0779291	0.0711188	0.0792018	0.106611	0.0949992	0.117125	0.0792702	0.118664	0.0970396	0.105168	0.144757	0.104818	0.0969711	0.0921825	0.0836853	0.0877683
441		0.0783633	0.0836326	0.047912	0.107899	0.0725659	0.0409457	0.138965	0.0943959	0.0773179	0.0704774	0.0785745	0.106049	0.0947316	0.116383	0.0787221	0.117991	0.0964731	0.104513	0.144	0.104209	0.0962056	0.0914674	0.0829504	0.0870438
442		0.0783433	0.0833993	0.0475101	0.107202	0.0719682	0.0405781	0.13786	0.0937335	0.0767094	0.0698387	0.077949	0.105487	0.0944626	0.115641	0.0781757	0.117319	0.0959083	0.103857	0.143241	0.1036	0.0954425	0.0907558	0.0822195	0.0863231
443		0.0783229	0.0831664	0.0471116	0.106508	0.071373	0.0402116	0.13676	0.0930737	0.0761038	0.0692027	0.0773253	0.104923	0.0941924	0.114899	0.0776311	0.11665	0.095345	0.103201	0.14248	0.102991	0.0946821	0.0900475	0.0814927	0.0856061
444		0.078302	0.0829339	0.0467165	0.105818	0.0707803	0.0398464	0.135664	0.0924165	0.075501	0.0685696	0.0767034	0.104358	0.0939209	0.114158	0.0770884	0.115982	0.0947835	0.102544	0.141719	0.102383	0.0939243	0.0893426	0.08077	0.0848929
445		0.0782806	0.0827018	0.0463248	0.105131	0.0701902	0.0394823	0.134572	0.0917622	0.0749012	0.0679393	0.0760835	0.103792	0.0936483	0.113416	0.0765477	0.115317	0.0942236	0.101888	0.140956	0.101774	0.0931693	0.0886412	0.0800515	0.0841835
446		0.0782588	0.0824701	0.0459365	0.104446	0.0696027	0.0391196	0.133483	0.0911106	0.0743042	0.067312	0.0754656	0.103225	0.0933744	0.112675	0.0760088	0.114653	0.0936654	0.101232	0.140192	0.101165	0.092417	0.0879432	0.0793372	0.083478
447		0.0782365	0.0822388	0.0455515	0.103765	0.069018	0.0387581	0.1324	0.0904618	0.0737103	0.0666876	0.0748498	0.102657	0.0930995	0.111934	0.0754719	0.113992	0.093109	0.100576	0.139428	0.100557	0.0916676	0.0872488	0.0786272	0.0827764
448		0.0782139	0.0820079	0.0451698	0.103087	0.0684359	0.0383979	0.13132	0.0898159	0.0731193	0.0660663	0.0742361	0.102088	0.0928234	0.111194	0.074937	0.113333	0.0925544	0.0999201	0.138662	0.0999484	0.0909211	0.0865579	0.0779214	0.0820787
449		0.0781908	0.0817774	0.0447914	0.102412	0.0678567	0.0380391	0.130245	0.089173	0.0725314	0.0654481	0.0736246	0.101518	0.0925463	0.110455	0.0744042	0.112677	0.0920016	0.0992645	0.137896	0.0993407	0.0901776	0.0858706	0.07722	0.0813849
450		0.0781672	0.0815472	0.0444164	0.10174	0.0672803	0.0376817	0.129173	0.0885331	0.0719465	0.064833	0.0730154	0.100948	0.0922682	0.109717	0.0738734	0.112023	0.0914507	0.0986094	0.137129	0.0987333	0.0894372	0.0851868	0.0765229	0.0806952
451		0.0781433	0.0813175	0.0440446	0.101072	0.0667068	0.0373258	0.128107	0.0878961	0.0713648	0.0642212	0.0724085	0.100377	0.0919891	0.108979	0.0733447	0.111371	0.0909016	0.0979547	0.136362	0.0981265	0.0886999	0.0845067	0.0758303	0.0800094
452		0.0781189	0.081088	0.0436761	0.100406	0.0661362	0.0369713	0.127044	0.0872623	0.0707861	0.0636126	0.071804	0.0998056	0.091709	0.108242	0.0728182	0.110722	0.0903544	0.0973006	0.135594	0.0975203	0.0879657	0.0838302	0.075142	0.0793276
453		0.0780941	0.0808589	0.0433109	0.0997437	0.0655686	0.0366183	0.125986	0.0866316	0.0702106	0.0630072	0.0712019	0.0992338	0.091428	0.107507	0.0722938	0.110075	0.0898091	0.0966471	0.134826	0.0969148	0.0872348	0.0831573	0.0744582	0.0786499
454		0.0780689	0.0806302	0.0429489	0.0990844	0.065004	0.0362669	0.124933	0.086004	0.0696383	0.0624052	0.0706023	0.0986615	0.091146	0.106772	0.0717717	0.109431	0.0892658	0.0959943	0.134058	0.09631	0.0865072	0.0824881	0.0737789	0.0779763
455		0.0780434	0.0804017	0.0425901	0.0984281	0.0644424	0.035917	0.123884	0.0853796	0.0690691	0.0618066	0.0700053	0.098089	0.0908632	0.106039	0.0712517	0.10879	0.0887244	0.0953423	0.13329	0.0957061	0.085783	0.0818226	0.073104	0.0773067
456		0.0780174	0.0801736	0.0422345	0.097775	0.0638838	0.0355688	0.122839	0.0847584	0.0685032	0.0612115	0.069411	0.0975162	0.0905796	0.105307	0.0707339	0.108151	0.088185	0.0946912	0.132521	0.095103	0.0850621	0.0811608	0.0724338	0.0766412
457		0.0779911	0.0799457	0.041882	0.0971249	0.0633284	0.0352221	0.121799	0.0841405	0.0679405	0.0606198	0.0688192	0.0969433	0.0902952	0.104576	0.0702185	0.107515	0.0876475	0.094041	0.131753	0.0945009	0.0843448	0.0805026	0.071768	0.0759798
458		0.0779644	0.0797182	0.0415327	0.096478	0.0627762	0.0348772	0.120764	0.0835259	0.0673811	0.0600316	0.0682302	0.0963702	0.09001	0.103847	0.0697053	0.106882	0.0871121	0.0933917	0.130985	0.0938999	0.0836309	0.0798482	0.0711068	0.0753225
459		0.0779373	0.0794909	0.0411866	0.0958341	0.0622271	0.034534	0.119733	0.0829146	0.066825	0.0594469	0.067644	0.0957972	0.089724	0.103119	0.0691944	0.106252	0.0865788	0.0927436	0.130217	0.0932999	0.0829205	0.0791975	0.0704502	0.0746693
460		0.0779098	0.0792638	0.0408435	0.0951933	0.0616812	0.0341924	0.118707	0.0823067	0.0662721	0.0588658	0.0670606	0.0952242	0.0894373	0.102393	0.0686858	0.105624	0.0860474	0.0920966	0.129449	0.0927011	0.0822138	0.0785505	0.0697983	0.0740203
461		0.077882	0.079037	0.0405035	0.0945556	0.0611385	0.0338527	0.117685	0.0817021	0.0657225	0.0582884	0.0664801	0.0946513	0.08915	0.101669	0.0681795	0.104999	0.0855181	0.0914509	0.128682	0.0921035	0.0815107	0.0779072	0.0691509	0.0733754
462		0.0778538	0.0788105	0.0401665	0.0939209	0.0605991	0.0335147	0.116669	0.0811009	0.0651763	0.0577145	0.0659024	0.0940787	0.088862	0.100947	0.0676757	0.104378	0.0849909	0.0908064	0.127915	0.0915073	0.0808113	0.0772677	0.0685082	0.0727346
463		0.0778252	0.0785841	0.0398326	0.0932893	0.060063	0.0331786	0.115657	0.0805032	0.0646334	0.0571444	0.0653277	0.0935062	0.0885734	0.100226	0.0671742	0.103759	0.0844658	0.0901633	0.127149	0.0909123	0.0801156	0.0766319	0.0678701	0.072098
464		0.0777964	0.078358	0.0395016	0.0926607	0.0595302	0.0328442	0.11465	0.0799089	0.0640938	0.0565779	0.0647561	0.0929342	0.0882842	0.0995073	0.066675	0.103143	0.0839428	0.0895216	0.126384	0.0903188	0.0794236	0.0759998	0.0672366	0.0714656
465		0.0777671	0.078132	0.0391737	0.0920351	0.0590008	0.0325118	0.113648	0.079318	0.0635576	0.0560152	0.0641874	0.0923625	0.0879944	0.0987907	0.0661783	0.10253	0.0834219	0.0888814	0.125619	0.0897268	0.0787355	0.0753715	0.0666078	0.0708372
466		0.0777376	0.0779062	0.0388486	0.0914125	0.0584747	0.0321812	0.11265	0.0787307	0.0630247	0.0554563	0.0636218	0.0917912	0.0877041	0.0980761	0.065684	0.10192	0.0829031	0.0882427	0.124855	0.0891362	0.0780512	0.0747469	0.0659837	0.070213
467		0.0777077	0.0776806	0.0385265	0.0907929	0.0579519	0.0318526	0.111658	0.0781469	0.0624952	0.0549011	0.0630594	0.0912205	0.0874133	0.0973637	0.0651921	0.101314	0.0823864	0.0876057	0.124093	0.0885473	0.0773708	0.0741261	0.0653642	0.069593
468		0.0776775	0.0774551	0.0382073	0.0901763	0.0574326	0.0315258	0.110671	0.0775665	0.0619691	0.0543498	0.0625001	0.0906504	0.087122	0.0966535	0.0647027	0.10071	0.0818719	0.0869704	0.123331	0.08796	0.0766943	0.073509	0.0647494	0.0689771
469		0.0776469	0.0772298	0.0378909	0.0895627	0.0569166	0.0312011	0.109689	0.0769897	0.0614464	0.0538023	0.061944	0.090081	0.0868302	0.0959456	0.0642157	0.10011	0.0813595	0.0863369	0.12257	0.0873744	0.0760217	0.0728956	0.0641392	0.0683653
470		0.0776161	0.0770046	0.0375773	0.0889521	0.0564041	0.0308783	0.108712	0.0764165	0.060927	0.0532586	0.0613911	0.0895123	0.0865381	0.0952401	0.0637312	0.0995123	0.0808493	0.0857051	0.121811	0.0867906	0.0753531	0.072286	0.0635337	0.0677577
471		0.0775849	0.0767794	0.0372665	0.0883444	0.055895	0.0305575	0.10774	0.0758468	0.0604111	0.0527188	0.0608414	0.0889443	0.0862456	0.0945369	0.0632491	0.098918	0.0803412	0.0850752	0.121053	0.0862086	0.0746884	0.0716801	0.0629329	0.0671542
472		0.0775534	0.0765544	0.0369585	0.0877397	0.0553894	0.0302387	0.106773	0.0752806	0.0598985	0.0521829	0.060295	0.0883772	0.0859526	0.0938363	0.0627696	0.0983269	0.0798353	0.0844473	0.120296	0.0856284	0.0740278	0.0710779	0.0623367	0.0665548
473		0.0775216	0.0763294	0.0366532	0.0871379	0.0548872	0.0299219	0.105811	0.074718	0.0593893	0.0516509	0.0597519	0.0878111	0.0856594	0.0931382	0.0622925	0.0977389	0.0793316	0.0838213	0.11954	0.0850501	0.0733713	0.0704794	0.0617452	0.0659595
474		0.0774896	0.0761045	0.0363506	0.086539	0.0543885	0.0296072	0.104855	0.074159	0.0588834	0.0511228	0.0592122	0.0872458	0.0853659	0.0924428	0.0618179	0.0971542	0.07883	0.0831974	0.118787	0.0844738	0.0727188	0.0698847	0.0611583	0.0653683
475		0.0774572	0.0758797	0.0360507	0.085943	0.0538932	0.0292946	0.103903	0.0736035	0.058381	0.0505986	0.0586757	0.0866816	0.085072	0.09175	0.0613457	0.0965726	0.0783307	0.0825756	0.118034	0.0838994	0.0720704	0.0692936	0.060576	0.0647812
476		0.0774245	0.0756549	0.0357535	0.0853499	0.0534015	0.028984	0.102958	0.0730517	0.0578819	0.0500784	0.0581427	0.0861185	0.0847779	0.0910599	0.0608761	0.0959942	0.0778335	0.081956	0.117284	0.0833271	0.0714261	0.0687063	0.0599983	0.0641982
477		0.0773916	0.07543	0.0354588	0.0847598	0.0529132	0.0286755	0.102017	0.0725034	0.0573862	0.0495621	0.0576131	0.0855565	0.0844836	0.0903727	0.060409	0.095419	0.0773384	0.0813385	0.116535	0.0827569	0.070786	0.0681226	0.0594252	0.0636192
478		0.0773583	0.0752052	0.0351667	0.0841725	0.0524284	0.0283692	0.101082	0.0719586	0.0568939	0.0490498	0.0570868	0.0849957	0.0841891	0.0896882	0.0599444	0.094847	0.0768456	0.0807233	0.115787	0.0821888	0.07015	0.0675426	0.0588568	0.0630443
479		0.0773248	0.0749804	0.0348771	0.0835881	0.0519472	0.0280649	0.100152	0.0714175	0.0564049	0.0485415	0.056564	0.0844362	0.0838944	0.0890067	0.0594822	0.0942783	0.076355	0.0801105	0.115042	0.0816229	0.0695182	0.0669662	0.0582928	0.0624734
480		0.0772911	0.0747555	0.0345901	0.0830065	0.0514694	0.0277628	0.0992278	0.0708799	0.0559192	0.0480371	0.0560446	0.083878	0.0835996	0.0883281	0.0590226	0.0937127	0.0758665	0.0795	0.114299	0.0810591	0.0688905	0.0663936	0.0577335	0.0619065
481		0.077257	0.0745306	0.0343055	0.0824278	0.0509951	0.0274628	0.098309	0.0703458	0.0554369	0.0475367	0.0555287	0.0833211	0.0833047	0.0876525	0.0585655	0.0931504	0.0753802	0.0788919	0.113557	0.0804976	0.0682671	0.0658245	0.0571786	0.0613437
482		0.0772227	0.0743057	0.0340234	0.0818519	0.0505243	0.027165	0.0973956	0.0698154	0.054958	0.0470402	0.0550163	0.0827656	0.0830096	0.0869799	0.0581108	0.0925912	0.0748961	0.0782862	0.112818	0.0799384	0.0676478	0.0652591	0.0566283	0.0607848
483		0.0771881	0.0740806	0.0337437	0.0812789	0.050057	0.0268693	0.0964878	0.0692884	0.0544823	0.0465478	0.0545073	0.0822116	0.0827145	0.0863104	0.0576587	0.0920353	0.0744142	0.0776831	0.11208	0.0793815	0.0670328	0.0646974	0.0560825	0.0602299
484		0.0771533	0.0738555	0.0334664	0.0807086	0.0495932	0.0265758	0.0955855	0.0687651	0.05401	0.0460593	0.0540019	0.0816591	0.0824193	0.085644	0.057209	0.0914826	0.0739344	0.0770825	0.111345	0.078827	0.066422	0.0641392	0.0555412	0.059679
485		0.0771182	0.0736303	0.0331915	0.0801412	0.0491329	0.0262844	0.0946888	0.0682452	0.0535409	0.0455748	0.0534999	0.0811082	0.0821241	0.0849808	0.0567619	0.0909331	0.0734569	0.0764845	0.110612	0.0782748	0.0658154	0.0635846	0.0550043	0.059132
486		0.0770828	0.0734049	0.0329189	0.0795766	0.0486761	0.0259953	0.0937977	0.0677289	0.0530752	0.0450942	0.0530015	0.0805589	0.0818289	0.0843208	0.0563172	0.0903868	0.0729815	0.0758891	0.109882	0.077725	0.065213	0.0630337	0.0544718	0.058589
487		0.0770472	0.0731795	0.0326485	0.0790147	0.0482227	0.0257083	0.0929123	0.0672161	0.0526127	0.0446177	0.0525065	0.0800112	0.0815337	0.0836641	0.055875	0.0898436	0.0725082	0.0752964	0.109153	0.0771777	0.0646149	0.0624863	0.0539438	0.0580499
488		0.0770114	0.0729539	0.0323805	0.0784556	0.0477729	0.0254235	0.0920324	0.0667068	0.0521535	0.044145	0.0520151	0.0794652	0.0812386	0.0830106	0.0554353	0.0893037	0.0720372	0.0747065	0.108427	0.0766328	0.0640209	0.0619425	0.0534202	0.0575146
489		0.0769753	0.0727281	0.0321147	0.0778993	0.0473264	0.0251409	0.0911582	0.0662011	0.0516976	0.0436764	0.0515272	0.078921	0.0809436	0.0823605	0.054998	0.0887669	0.0715682	0.0741193	0.107704	0.0760904	0.0634313	0.0614022	0.0529009	0.0569833
490		0.076939	0.0725022	0.0318511	0.0773457	0.0468834	0.0248604	0.0902897	0.0656988	0.0512449	0.0432117	0.0510429	0.0783785	0.0806486	0.0817137	0.0545633	0.0882333	0.0711015	0.0735348	0.106983	0.0755505	0.0628458	0.0608655	0.0523859	0.0564558
491		0.0769024	0.072276	0.0315896	0.0767949	0.0464439	0.0245822	0.0894269	0.0651999	0.0507954	0.0427509	0.0505621	0.0778378	0.0803537	0.0810703	0.0541309	0.0877028	0.0706369	0.0729532	0.106264	0.0750132	0.0622646	0.0603323	0.0518753	0.0559321
492		0.0768656	0.0720497	0.0313304	0.0762468	0.0460078	0.0243062	0.0885698	0.0647046	0.0503491	0.042294	0.0500848	0.0772991	0.080059	0.0804302	0.0537011	0.0871754	0.0701744	0.0723745	0.105548	0.0744784	0.0616876	0.0598026	0.051369	0.0554123
493		0.0768286	0.0718232	0.0310732	0.0757014	0.0455751	0.0240323	0.0877184	0.0642127	0.049906	0.041841	0.049611	0.0767622	0.0797645	0.0797937	0.0532736	0.0866512	0.0697141	0.0717986	0.104835	0.0739462	0.0611148	0.0592764	0.0508669	0.0548963
494		0.0767913	0.0715965	0.0308182	0.0751587	0.0451458	0.0237607	0.0868727	0.0637242	0.0494661	0.041392	0.0491408	0.0762272	0.0794701	0.0791605	0.0528486	0.0861301	0.069256	0.0712257	0.104124	0.0734166	0.0605462	0.0587538	0.0503691	0.0543841
495		0.0767539	0.0713695	0.0305652	0.0746187	0.0447198	0.0234913	0.0860328	0.0632391	0.0490293	0.0409468	0.0486741	0.0756943	0.0791759	0.0785309	0.0524261	0.085612	0.0687999	0.0706558	0.103416	0.0728896	0.0599818	0.0582346	0.0498754	0.0538757
496		0.0767161	0.0711423	0.0303143	0.0740814	0.0442972	0.023224	0.0851986	0.0627574	0.0485957	0.0405055	0.0482109	0.0751633	0.078882	0.0779048	0.0520059	0.0850971	0.068346	0.0700888	0.102711	0.0723652	0.0594216	0.0577189	0.049386	0.053371
497		0.0766782	0.0709148	0.0300654	0.0735468	0.043878	0.0229589	0.0843701	0.0622791	0.0481651	0.040068	0.0477512	0.0746344	0.0785883	0.0772822	0.0515882	0.0845852	0.0678943	0.0695248	0.102009	0.0718435	0.0588656	0.0572066	0.0489007	0.05287
498		0.0766401	0.0706871	0.0298185	0.0730148	0.0434621	0.0226961	0.0835474	0.0618042	0.0477377	0.0396344	0.047295	0.0741075	0.0782948	0.0766632	0.0511729	0.0840763	0.0674446	0.0689639	0.101309	0.0713244	0.0583137	0.0566978	0.0484195	0.0523728
499		0.0766017	0.0704591	0.0295736	0.0724855	0.0430495	0.0224354	0.0827305	0.0613326	0.0473134	0.0392046	0.0468423	0.0735828	0.0780017	0.0760477	0.0507599	0.0835704	0.0669971	0.0684061	0.100613	0.070808	0.057766	0.0561925	0.0479424	0.0518794
500		0.0765631	0.0702308	0.0293306	0.0719589	0.0426401	0.0221768	0.0819193	0.0608643	0.0468922	0.0387786	0.0463931	0.0730602	0.0777088	0.0754359	0.0503494	0.0830675	0.0665517	0.0678513	0.0999189	0.0702943	0.0572224	0.0556905	0.0474694	0.0513896
501		0.0765243	0.0700023	0.0290895	0.0714349	0.0422341	0.0219205	0.081114	0.0603993	0.0464739	0.0383563	0.0459474	0.0725398	0.0774163	0.0748276	0.0499412	0.0825676	0.0661085	0.0672997	0.0992281	0.0697833	0.0566829	0.055192	0.0470005	0.0509035
502		0.0764852	0.0697734	0.0288503	0.0709135	0.0418312	0.0216663	0.0803143	0.0599376	0.0460587	0.0379378	0.0455051	0.0720215	0.077124	0.074223	0.0495354	0.0820707	0.0656673	0.0667512	0.0985403	0.0692749	0.0561475	0.0546969	0.0465355	0.050421
503		0.076446	0.0695442	0.028613	0.0703948	0.0414316	0.0214143	0.0795204	0.0594791	0.0456465	0.037523	0.0450662	0.0715055	0.0768322	0.0736219	0.049132	0.0815767	0.0652282	0.0662058	0.0978554	0.0687693	0.0556162	0.0542052	0.0460746	0.0499422
504		0.0764066	0.0693147	0.0283775	0.0698786	0.0410352	0.0211644	0.0787323	0.0590239	0.0452373	0.037112	0.0446308	0.0709917	0.0765407	0.0730246	0.0487309	0.0810856	0.0647913	0.0656637	0.0971737	0.0682664	0.0550889	0.0537169	0.0456176	0.0494671
505		0.0763669	0.0690848	0.0281439	0.0693651	0.040642	0.0209167	0.07795	0.0585719	0.0448311	0.0367046	0.0441988	0.0704802	0.0762496	0.0724309	0.0483322	0.0805973	0.0643565	0.0651247	0.096495	0.0677662	0.0545657	0.0532319	0.0451645	0.0489955
506		0.076327	0.0688546	0.027912	0.0688541	0.0402519	0.0206711	0.0771734	0.058123	0.0444278	0.0363009	0.0437701	0.069971	0.0759589	0.0718409	0.0479357	0.080112	0.0639237	0.0645889	0.0958194	0.0672687	0.0540464	0.0527503	0.0447153	0.0485276
507		0.0762869	0.0686241	0.0276819	0.0683458	0.0398649	0.0204276	0.0764025	0.0576773	0.0440274	0.0359008	0.0433449	0.0694641	0.0756687	0.0712545	0.0475416	0.0796295	0.0634931	0.0640564	0.0951469	0.0667739	0.0535312	0.0522721	0.04427	0.0480633
508		0.0762466	0.0683932	0.0274536	0.06784	0.039481	0.0201863	0.0756374	0.0572348	0.0436299	0.0355043	0.0429229	0.0689596	0.0753788	0.0706719	0.0471498	0.0791498	0.0630646	0.0635271	0.0944775	0.0662819	0.0530199	0.0517972	0.0438285	0.0476026
509		0.0762061	0.0681619	0.0272269	0.0673368	0.0391002	0.0199471	0.0748779	0.0567954	0.0432353	0.0351115	0.0425043	0.0684574	0.0750895	0.0700929	0.0467603	0.0786729	0.0626382	0.0630011	0.0938113	0.0657926	0.0525126	0.0513256	0.0433909	0.0471454
510		0.0761654	0.0679303	0.027002	0.0668361	0.0387224	0.0197099	0.0741242	0.056359	0.0428436	0.0347221	0.0420891	0.0679575	0.0748006	0.0695176	0.0463731	0.0781987	0.0622138	0.0624783	0.0931483	0.065306	0.0520091	0.0508573	0.042957	0.0466918
511		0.0761244	0.0676983	0.0267787	0.066338	0.0383477	0.0194749	0.0733762	0.0559257	0.0424547	0.0343364	0.0416771	0.0674601	0.0745121	0.068946	0.0459882	0.0777273	0.0617916	0.0619588	0.0924885	0.0648222	0.0515096	0.0503924	0.0425269	0.0462418
512		0.0760833	0.0674659	0.0265571	0.0658424	0.037976	0.0192419	0.0726339	0.0554955	0.0420686	0.0339541	0.0412683	0.0669651	0.0742242	0.0683782	0.0456056	0.0772587	0.0613715	0.0614426	0.0918319	0.0643411	0.0510139	0.0499307	0.0421006	0.0457953
513		0.0760419	0.0672331	0.0263371	0.0653494	0.0376072	0.019011	0.0718972	0.0550682	0.0416853	0.0335753	0.0408628	0.0664725	0.0739368	0.067814	0.0452252	0.0767926	0.0609534	0.0609297	0.0911786	0.0638627	0.050522	0.0494724	0.0416779	0.0453523
514		0.0760003	0.0669999	0.0261187	0.0648589	0.0372414	0.0187822	0.0711662	0.0546439	0.0413049	0.0331999	0.0404605	0.0659823	0.0736499	0.0672535	0.0448471	0.0763293	0.0605375	0.0604201	0.0905285	0.063387	0.050034	0.0490173	0.041259	0.0449128
515		0.0759586	0.0667663	0.0259019	0.0643709	0.0368784	0.0185554	0.0704409	0.0542226	0.0409271	0.032828	0.0400614	0.0654946	0.0733636	0.0666967	0.0444712	0.0758686	0.0601236	0.0599138	0.0898816	0.062914	0.0495497	0.0485655	0.0408437	0.0444769
516		0.0759165	0.0665323	0.0256866	0.0638853	0.0365184	0.0183306	0.0697211	0.0538042	0.0405522	0.0324595	0.0396655	0.0650094	0.0730778	0.0661436	0.0440975	0.0754105	0.0597118	0.0594108	0.0892381	0.0624438	0.0490691	0.0481169	0.0404321	0.0440444
517		0.0758743	0.0662979	0.0254729	0.0634023	0.0361613	0.0181079	0.069007	0.0533887	0.0401799	0.0320943	0.0392727	0.0645267	0.0727926	0.0655943	0.0437261	0.074955	0.0593021	0.0589111	0.0885978	0.0619763	0.0485923	0.0476716	0.040024	0.0436154
518		0.0758319	0.0660631	0.0252606	0.0629217	0.035807	0.0178871	0.0682985	0.052976	0.0398104	0.0317325	0.038883	0.0640464	0.072508	0.0650486	0.0433569	0.074502	0.0588945	0.0584147	0.0879609	0.0615114	0.0481191	0.0472296	0.0396196	0.0431899
519		0.0757892	0.0658279	0.0250499	0.0624436	0.0354555	0.0176684	0.0675955	0.0525662	0.0394436	0.0313741	0.0384965	0.0635687	0.0722239	0.0645065	0.0429899	0.0740516	0.058489	0.0579217	0.0873272	0.0610493	0.0476496	0.0467907	0.0392187	0.0427679
520		0.0757463	0.0655923	0.0248406	0.0619679	0.0351069	0.0174516	0.066898	0.0521593	0.0390794	0.0310189	0.0381129	0.0630935	0.0719405	0.0639682	0.0426251	0.0736036	0.0580856	0.0574319	0.0866969	0.0605899	0.0471838	0.0463551	0.0388213	0.0423494
521		0.0757032	0.0653562	0.0246328	0.0614947	0.034761	0.0172368	0.0662061	0.0517551	0.0387179	0.0306669	0.0377325	0.0626208	0.0716576	0.0634335	0.0422625	0.0731581	0.0576842	0.0569455	0.0860699	0.0601331	0.0467215	0.0459227	0.0384275	0.0419343
522		0.0756599	0.0651197	0.0244264	0.0610239	0.0344178	0.017024	0.0655197	0.0513536	0.038359	0.0303182	0.037355	0.0621506	0.0713754	0.0629025	0.041902	0.0727151	0.0572849	0.0564624	0.0854462	0.059679	0.0462627	0.0454935	0.0380372	0.0415226
523		0.0756164	0.0648828	0.0242214	0.0605555	0.0340774	0.0168131	0.0648387	0.0509549	0.0380028	0.0299727	0.0369805	0.061683	0.0710938	0.0623751	0.0415438	0.0722744	0.0568877	0.0559826	0.0848258	0.0592276	0.0458076	0.0450674	0.0376503	0.0411144
524		0.0755726	0.0646454	0.0240178	0.0600896	0.0337397	0.0166042	0.0641632	0.0505589	0.0376491	0.0296303	0.036609	0.0612179	0.0708129	0.0618514	0.0411877	0.0718362	0.0564926	0.0555061	0.0842088	0.0587788	0.0453559	0.0446446	0.0372669	0.0407096
525		0.0755286	0.0644076	0.0238156	0.059626	0.0334047	0.0163972	0.0634932	0.0501656	0.0372981	0.0292911	0.0362404	0.0607553	0.0705326	0.0613313	0.0408339	0.0714003	0.0560995	0.0550329	0.0835951	0.0583326	0.0449077	0.0442249	0.0368869	0.0403083
526		0.0754843	0.0641694	0.0236146	0.0591648	0.0330723	0.0161921	0.0628285	0.049775	0.0369496	0.0289551	0.0358747	0.0602954	0.070253	0.0608147	0.0404821	0.0709667	0.0557086	0.0545631	0.0829847	0.0578891	0.0444629	0.0438083	0.0365103	0.0399103
527		0.0754398	0.0639308	0.023415	0.0587059	0.0327426	0.0159888	0.0621692	0.049387	0.0366037	0.0286221	0.035512	0.0598379	0.069974	0.0603018	0.0401325	0.0705355	0.0553196	0.0540964	0.0823776	0.0574482	0.0440216	0.0433949	0.0361371	0.0395157
528		0.0753951	0.0636917	0.0232167	0.0582494	0.0324155	0.0157875	0.0615152	0.0490016	0.0362604	0.0282921	0.035152	0.059383	0.0696958	0.0597925	0.0397851	0.0701065	0.0549328	0.0536331	0.0817739	0.0570099	0.0435836	0.0429847	0.0357673	0.0391246
529		0.0753501	0.0634522	0.0230197	0.0577953	0.032091	0.015588	0.0608665	0.0486188	0.0359195	0.0279652	0.0347949	0.0589307	0.0694182	0.0592867	0.0394398	0.0696798	0.054548	0.0531731	0.0811735	0.0565742	0.043149	0.0425776	0.0354008	0.0387368
530		0.0753049	0.0632123	0.0228239	0.0573435	0.0317691	0.0153904	0.0602232	0.0482385	0.0355812	0.0276414	0.0344407	0.0584809	0.0691413	0.0587844	0.0390967	0.0692553	0.0541652	0.0527163	0.0805764	0.056141	0.0427177	0.0421735	0.0350376	0.0383524
531		0.0752595	0.0629719	0.0226294	0.056894	0.0314498	0.0151946	0.0595851	0.0478608	0.0352454	0.0273205	0.0340891	0.0580336	0.0688651	0.0582857	0.0387557	0.068833	0.0537845	0.0522627	0.0799826	0.0557105	0.0422897	0.0417726	0.0346777	0.0379713
532		0.0752137	0.0627311	0.0224361	0.0564468	0.031133	0.0150006	0.0589522	0.0474856	0.034912	0.0270025	0.0337404	0.0575889	0.0685896	0.0577905	0.0384169	0.0684129	0.0534059	0.0518124	0.0793921	0.0552824	0.041865	0.0413748	0.0343211	0.0375936
533		0.0751678	0.0624899	0.0222439	0.0560018	0.0308187	0.0148084	0.0583246	0.0471129	0.0345811	0.0266875	0.0333944	0.0571467	0.0683148	0.0572988	0.0380801	0.0679949	0.0530293	0.0513654	0.0788049	0.0548569	0.0414436	0.04098	0.0339678	0.0372192
534		0.0751215	0.0622482	0.022053	0.0555592	0.0305069	0.014618	0.0577021	0.0467426	0.0342527	0.0263753	0.0330511	0.056707	0.0680408	0.0568106	0.0377455	0.067579	0.0526548	0.0509215	0.078221	0.054434	0.0410254	0.0405883	0.0336177	0.0368481
535		0.075075	0.0620061	0.0218632	0.0551188	0.0301977	0.0144294	0.0570847	0.0463748	0.0339267	0.0260661	0.0327105	0.0562699	0.0677675	0.0563258	0.037413	0.0671653	0.0522823	0.0504809	0.0776403	0.0540135	0.0406103	0.0401997	0.0332708	0.0364804
536		0.0750282	0.0617636	0.0216745	0.0546806	0.0298909	0.0142426	0.0564725	0.0460094	0.0336031	0.0257597	0.0323726	0.0558353	0.0674949	0.0558444	0.0370827	0.0667536	0.0519118	0.0500434	0.0770629	0.0535955	0.0401985	0.0398141	0.032927	0.0361159
537		0.0749812	0.0615207	0.021487	0.0542447	0.0295865	0.0140575	0.0558654	0.0456464	0.0332819	0.0254561	0.0320373	0.0554032	0.067223	0.0553664	0.0367544	0.0663439	0.0515433	0.0496091	0.0764888	0.05318	0.0397897	0.0394315	0.0325865	0.0357547
538		0.0749339	0.0612774	0.0213006	0.053811	0.0292846	0.0138741	0.0552633	0.0452858	0.0329632	0.0251553	0.0317046	0.0549736	0.0669519	0.0548918	0.0364283	0.0659363	0.0511769	0.049178	0.0759179	0.052767	0.0393841	0.0390519	0.0322491	0.0353968
539		0.0748863	0.0610336	0.0211153	0.0533795	0.0289851	0.0136925	0.0546663	0.0449276	0.0326468	0.0248573	0.0313745	0.0545465	0.0666816	0.0544206	0.0361043	0.0655307	0.0508125	0.04875	0.0753503	0.0523564	0.0389816	0.0386754	0.0319149	0.0350421
540		0.0748384	0.0607895	0.020931	0.0529502	0.0286881	0.0135125	0.0540742	0.0445717	0.0323328	0.024562	0.031047	0.0541219	0.066412	0.0539527	0.0357824	0.065127	0.05045	0.0483251	0.0747858	0.0519482	0.0385822	0.0383018	0.0315838	0.0346907
541		0.0747902	0.0605449	0.0207479	0.0525231	0.0283934	0.0133342	0.0534871	0.0442181	0.0320211	0.0242695	0.0307221	0.0536997	0.0661431	0.0534881	0.0354626	0.0647253	0.0500896	0.0479033	0.0742246	0.0515425	0.0381858	0.0379312	0.0312558	0.0343424
542		0.0747417	0.0602999	0.0205657	0.0520981	0.0281012	0.0131577	0.052905	0.0438668	0.0317118	0.0239796	0.0303997	0.05328	0.0658751	0.0530268	0.0351448	0.0643256	0.0497312	0.0474846	0.0736665	0.0511391	0.0377924	0.0375635	0.0309308	0.0339974
543		0.0746929	0.0600546	0.0203846	0.0516753	0.0278113	0.0129827	0.0523278	0.0435178	0.0314049	0.0236924	0.0300799	0.0528628	0.0656078	0.0525687	0.0348292	0.0639277	0.0493747	0.047069	0.0731116	0.0507381	0.0374021	0.0371988	0.0306089	0.0336555
544		0.0746437	0.0598088	0.0202045	0.0512546	0.0275238	0.0128094	0.0517554	0.0431711	0.0311002	0.0234079	0.0297625	0.052448	0.0653412	0.0521139	0.0345157	0.0635317	0.0490202	0.0466564	0.0725599	0.0503395	0.0370148	0.036837	0.0302901	0.0333168
545		0.0745943	0.0595627	0.0200254	0.0508361	0.0272386	0.0126378	0.0511879	0.0428266	0.0307979	0.023126	0.0294476	0.0520356	0.0650755	0.0516623	0.0342043	0.0631376	0.0486677	0.0462469	0.0720113	0.0499432	0.0366304	0.0364781	0.0299742	0.0329813
546		0.0745445	0.0593162	0.0198473	0.0504197	0.0269558	0.0124677	0.0506253	0.0424843	0.0304979	0.0228467	0.0291352	0.0516257	0.0648105	0.0512139	0.0338949	0.0627454	0.0483171	0.0458403	0.0714658	0.0495493	0.036249	0.036122	0.0296614	0.0326488
547		0.0744945	0.0590693	0.0196701	0.0500053	0.0266753	0.0122993	0.0500674	0.0421443	0.0302002	0.0225699	0.0288253	0.0512182	0.0645463	0.0507686	0.0335877	0.0623549	0.0479685	0.0454368	0.0709235	0.0491577	0.0358705	0.0357689	0.0293515	0.0323195
548		0.074444	0.0588221	0.0194939	0.0495931	0.0263971	0.0121324	0.0495144	0.0418064	0.0299047	0.0222958	0.0285178	0.050813	0.0642829	0.0503264	0.0332825	0.0619663	0.0476218	0.0450362	0.0703842	0.0487684	0.035495	0.0354186	0.0290446	0.0319932
549		0.0743933	0.0585744	0.0193187	0.049183	0.0261213	0.0119671	0.048966	0.0414707	0.0296115	0.0220241	0.0282127	0.0504103	0.0640202	0.0498874	0.0329794	0.0615794	0.047277	0.0446386	0.069848	0.0483814	0.0351223	0.0350712	0.0287406	0.03167
550		0.0743422	0.0583265	0.0191444	0.0487749	0.0258477	0.0118033	0.0484225	0.0411371	0.0293206	0.021755	0.02791	0.0500099	0.0637584	0.0494514	0.0326783	0.0611943	0.0469342	0.0442438	0.0693148	0.0479967	0.0347526	0.0347265	0.0284395	0.0313498
551		0.0742907	0.0580781	0.0189711	0.0483689	0.0255765	0.0116411	0.0478836	0.0408057	0.029032	0.0214884	0.0276097	0.0496119	0.0634974	0.0490185	0.0323794	0.0608109	0.0465932	0.043852	0.0687847	0.0476143	0.0343857	0.0343847	0.0281413	0.0310326
552		0.0742389	0.0578294	0.0187986	0.047965	0.0253075	0.0114804	0.0473494	0.0404764	0.0287456	0.0212242	0.0273118	0.0492162	0.0632371	0.0485886	0.0320825	0.0604292	0.0462541	0.043463	0.0682576	0.0472341	0.0340218	0.0340457	0.027846	0.0307184
553		0.0741867	0.0575804	0.0186271	0.0475631	0.0250408	0.0113212	0.0468198	0.0401492	0.0284614	0.0209625	0.0270162	0.0488229	0.0629777	0.0481617	0.0317876	0.0600492	0.045917	0.0430769	0.0677335	0.0468561	0.0336606	0.0337094	0.0275535	0.0304072
554		0.0741341	0.0573311	0.0184564	0.0471633	0.0247764	0.0111635	0.0462949	0.0398241	0.0281795	0.0207033	0.026723	0.0484319	0.062719	0.0477378	0.0314948	0.059671	0.0455816	0.0426937	0.0672124	0.0464804	0.0333023	0.0333759	0.0272638	0.0300989
555		0.0740812	0.0570814	0.0182867	0.0467654	0.0245142	0.0110073	0.0457746	0.0395011	0.0278998	0.0204464	0.0264322	0.0480432	0.0624612	0.0473168	0.0312041	0.0592943	0.0452481	0.0423132	0.0666942	0.0461069	0.0329469	0.0330452	0.026977	0.0297935
556		0.0740279	0.0568314	0.0181179	0.0463697	0.0242543	0.0108526	0.0452589	0.0391801	0.0276223	0.020192	0.0261436	0.0476568	0.0622042	0.0468987	0.0309153	0.0589193	0.0449165	0.0419355	0.066179	0.0457355	0.0325943	0.0327171	0.0266929	0.0294911
557		0.0739741	0.0565811	0.0179499	0.0459759	0.0239966	0.0106993	0.0447477	0.0388611	0.0273471	0.0199399	0.0258574	0.0472727	0.0619479	0.0464836	0.0306287	0.0585459	0.0445867	0.0415606	0.0656667	0.0453664	0.0322445	0.0323917	0.0264116	0.0291914
558		0.07392	0.0563305	0.0177828	0.0455841	0.0237412	0.0105474	0.044241	0.0385442	0.027074	0.0196903	0.0255735	0.0468908	0.0616925	0.0460713	0.030344	0.0581742	0.0442587	0.0411883	0.0651572	0.0449995	0.0318975	0.032069	0.0261331	0.0288947
559		0.0738655	0.0560797	0.0176165	0.0451944	0.023488	0.010397	0.0437389	0.0382293	0.0268031	0.0194429	0.0252919	0.0465112	0.0614379	0.0456618	0.0300614	0.057804	0.0439325	0.0408188	0.0646506	0.0446347	0.0315533	0.031749	0.0258572	0.0286007
560		0.0738105	0.0558285	0.0174512	0.0448066	0.023237	0.010248	0.0432413	0.0379164	0.0265344	0.0191979	0.0250125	0.0461339	0.0611841	0.0452552	0.0297808	0.0574353	0.0436081	0.040452	0.0641469	0.044272	0.0312119	0.0314316	0.0255841	0.0283095
561		0.0737551	0.055577	0.0172866	0.0444208	0.0229882	0.0101004	0.0427481	0.0376054	0.0262679	0.0189553	0.0247354	0.0457588	0.0609311	0.0448514	0.0295022	0.0570682	0.0432855	0.0400878	0.063646	0.0439116	0.0308734	0.0311169	0.0253136	0.0280211
562		0.0736993	0.0553253	0.0171229	0.0440371	0.0227416	0.00995412	0.0422593	0.0372964	0.0260035	0.0187149	0.0244606	0.045386	0.0606789	0.0444503	0.0292256	0.0567027	0.0429647	0.0397263	0.063148	0.0435532	0.0305375	0.0308047	0.0250458	0.0277354
563		0.073643	0.0550733	0.0169601	0.0436553	0.0224972	0.00980926	0.041775	0.0369894	0.0257413	0.0184768	0.024188	0.0450153	0.0604275	0.044052	0.028951	0.0563387	0.0426456	0.0393674	0.0626527	0.043197	0.0302045	0.0304952	0.0247806	0.0274524
564		0.0735863	0.0548211	0.0167981	0.0432754	0.022255	0.00966577	0.041295	0.0366843	0.0254813	0.018241	0.0239177	0.0446469	0.060177	0.0436565	0.0286784	0.0559761	0.0423282	0.039011	0.0621601	0.0428429	0.0298743	0.0301882	0.0245181	0.0271721
565		0.0735292	0.0545687	0.016637	0.0428976	0.022015	0.00952362	0.0408194	0.0363811	0.0252234	0.0180075	0.0236496	0.0442806	0.0599272	0.0432636	0.0284077	0.055615	0.0420126	0.0386572	0.0616703	0.0424909	0.0295468	0.0298837	0.0242581	0.0268944
566		0.0734715	0.054316	0.0164766	0.0425217	0.0217771	0.00938282	0.0403482	0.0360798	0.0249676	0.0177762	0.0233838	0.0439165	0.0596782	0.0428735	0.0281391	0.0552554	0.0416987	0.0383059	0.0611833	0.042141	0.029222	0.0295818	0.0240007	0.0266194
567		0.0734134	0.0540631	0.0163171	0.0421477	0.0215414	0.00924334	0.0398813	0.0357804	0.0247139	0.0175471	0.0231201	0.0435546	0.0594301	0.042486	0.0278724	0.0548973	0.0413864	0.0379572	0.0606989	0.0417932	0.0289001	0.0292824	0.0237458	0.0263469
568		0.0733548	0.0538099	0.0161585	0.0417757	0.0213078	0.00910518	0.0394186	0.0354829	0.0244624	0.0173203	0.0228587	0.0431948	0.0591827	0.0421012	0.0276076	0.0545405	0.0410759	0.0376109	0.0602172	0.0414476	0.0285809	0.0289854	0.0234934	0.026077
569		0.0732957	0.0535566	0.0160007	0.0414057	0.0210764	0.00896833	0.0389603	0.0351873	0.0242129	0.0170957	0.0225995	0.0428372	0.0589362	0.041719	0.0273448	0.0541852	0.0407671	0.037267	0.0597382	0.0411039	0.0282644	0.028691	0.0232436	0.0258097
570		0.0732362	0.0533031	0.0158436	0.0410376	0.0208471	0.00883277	0.0385062	0.0348935	0.0239655	0.0168733	0.0223425	0.0424817	0.0586905	0.0413395	0.0270839	0.0538313	0.0404599	0.0369256	0.0592618	0.0407624	0.0279507	0.028399	0.0229962	0.0255448
571		0.0731761	0.0530494	0.0156875	0.0406715	0.0206199	0.0086985	0.0380563	0.0346016	0.0237202	0.0166531	0.0220877	0.0421283	0.0584455	0.0409625	0.0268249	0.0534787	0.0401543	0.0365866	0.058788	0.040423	0.0276398	0.0281094	0.0227512	0.0252824
572		0.0731155	0.0527955	0.0155321	0.0403073	0.0203948	0.00856551	0.0376106	0.0343115	0.0234769	0.016435	0.021835	0.041777	0.0582014	0.0405882	0.0265678	0.0531276	0.0398504	0.0362499	0.0583168	0.0400856	0.0273316	0.0278222	0.0225087	0.0250225
573		0.0730544	0.0525415	0.0153776	0.0399451	0.0201718	0.00843379	0.0371691	0.0340232	0.0232357	0.0162191	0.0215846	0.0414279	0.0579581	0.0402164	0.0263127	0.0527777	0.0395482	0.0359156	0.0578483	0.0397503	0.0270262	0.0275375	0.0222685	0.024765
574		0.0729927	0.0522873	0.0152239	0.0395848	0.0199509	0.00830333	0.0367317	0.0337367	0.0229965	0.0160054	0.0213363	0.0410808	0.0577155	0.0398472	0.0260594	0.0524292	0.0392475	0.0355837	0.0573823	0.0394171	0.0267235	0.0272551	0.0220307	0.0245099
575		0.0729305	0.052033	0.015071	0.0392265	0.0197321	0.00817411	0.0362984	0.033452	0.0227594	0.0157938	0.0210903	0.0407358	0.0574738	0.0394806	0.025808	0.052082	0.0389485	0.035254	0.0569188	0.0390859	0.0264235	0.026975	0.0217953	0.0242572
576		0.0728678	0.0517785	0.0149189	0.0388701	0.0195154	0.00804614	0.0358693	0.033169	0.0225242	0.0155843	0.0208464	0.0403928	0.0572329	0.0391165	0.0255584	0.0517361	0.038651	0.0349266	0.0564579	0.0387568	0.0261263	0.0266973	0.0215622	0.0240068
577		0.0728045	0.051524	0.0147677	0.0385156	0.0193007	0.0079194	0.0354442	0.0328879	0.0222911	0.0153769	0.0206046	0.0400519	0.0569927	0.0387549	0.0253108	0.0513915	0.0383551	0.0346015	0.0559995	0.0384297	0.0258318	0.0264219	0.0213313	0.0237587
578		0.0727406	0.0512693	0.0146172	0.0381631	0.019088	0.00779389	0.0350232	0.0326084	0.0220599	0.0151717	0.020365	0.0397131	0.0567533	0.0383958	0.0250649	0.0510482	0.0380608	0.0342787	0.0555436	0.0381047	0.02554	0.0261488	0.0211028	0.0235128
579		0.0726762	0.0510145	0.0144676	0.0378126	0.0188774	0.0076696	0.0346063	0.0323307	0.0218307	0.0149686	0.0201276	0.0393763	0.0565148	0.0380392	0.0248209	0.0507061	0.037768	0.033958	0.0550902	0.0377818	0.0252509	0.025878	0.0208764	0.0232693
580		0.0726111	0.0507596	0.0143188	0.037464	0.0186688	0.00754652	0.0341933	0.0320548	0.0216034	0.0147675	0.0198923	0.0390415	0.056277	0.0376851	0.0245787	0.0503653	0.0374768	0.0336395	0.0546393	0.037461	0.0249646	0.0256094	0.0206523	0.0230279
581		0.0725455	0.0505047	0.0141709	0.0371173	0.0184622	0.00742464	0.0337843	0.0317805	0.0213781	0.0145686	0.0196592	0.0387088	0.05604	0.0373335	0.0243383	0.0500257	0.0371871	0.0333232	0.0541908	0.0371422	0.0246809	0.0253431	0.0204304	0.0227888
582		0.0724793	0.0502497	0.0140237	0.0367726	0.0182576	0.00730396	0.0333793	0.0315079	0.0211547	0.0143716	0.0194282	0.0383781	0.0558037	0.0369844	0.0240996	0.0496873	0.036899	0.0330091	0.0537448	0.0368255	0.0244	0.0250789	0.0202106	0.0225518
583		0.0724125	0.0499946	0.0138774	0.0364298	0.018055	0.00718447	0.0329782	0.031237	0.0209332	0.0141768	0.0191994	0.0380493	0.0555683	0.0366378	0.0238628	0.0493501	0.0366123	0.0326971	0.0533013	0.0365108	0.0241217	0.024817	0.0199929	0.0223169
584		0.072345	0.0497395	0.0137319	0.036089	0.0178543	0.00706616	0.032581	0.0309678	0.0207136	0.013984	0.0189726	0.0377226	0.0553336	0.0362935	0.0236277	0.049014	0.0363271	0.0323872	0.0528601	0.0361982	0.0238461	0.0245573	0.0197774	0.0220842
585		0.0722769	0.0494844	0.0135872	0.0357501	0.0176556	0.00694902	0.0321877	0.0307003	0.0204958	0.0137932	0.018748	0.0373979	0.0550997	0.0359518	0.0233944	0.0486792	0.0360435	0.0320795	0.0524214	0.0358877	0.0235732	0.0242997	0.0195639	0.0218536
586		0.0722082	0.0492292	0.0134434	0.0354132	0.0174588	0.00683306	0.0317982	0.0304343	0.02028	0.0136044	0.0185255	0.0370752	0.0548665	0.0356125	0.0231628	0.0483455	0.0357613	0.0317738	0.0519851	0.0355793	0.023303	0.0240442	0.0193525	0.021625
587		0.0721389	0.048974	0.0133003	0.0350782	0.0172639	0.00671826	0.0314125	0.03017	0.0200659	0.0134177	0.0183051	0.0367544	0.0546342	0.0352756	0.022933	0.0480129	0.0354805	0.0314701	0.0515512	0.0352729	0.0230354	0.0237909	0.0191431	0.0213984
588		0.0720689	0.0487189	0.0131581	0.0347452	0.0170709	0.00660462	0.0310307	0.0299074	0.0198537	0.0132329	0.0180869	0.0364357	0.0544025	0.0349412	0.0227048	0.0476815	0.0352013	0.0311686	0.0511197	0.0349686	0.0227704	0.0235396	0.0189357	0.0211739
589		0.0719982	0.0484637	0.0130167	0.0344142	0.0168798	0.00649213	0.0306526	0.0296463	0.0196433	0.0130501	0.0178707	0.0361189	0.0541717	0.0346091	0.0224784	0.0473512	0.0349234	0.030869	0.0506906	0.0346664	0.0225081	0.0232905	0.0187303	0.0209513
590		0.0719268	0.0482086	0.0128761	0.0340851	0.0166905	0.00638079	0.0302782	0.0293868	0.0194347	0.0128693	0.0176565	0.0358041	0.0539416	0.0342795	0.0222537	0.047022	0.034647	0.0305715	0.0502639	0.0343663	0.0222483	0.0230434	0.0185268	0.0207307
591		0.0718548	0.0479535	0.0127364	0.0337579	0.0165031	0.00627059	0.0299075	0.029129	0.0192279	0.0126904	0.0174445	0.0354913	0.0537122	0.0339523	0.0220306	0.0466939	0.0343721	0.030276	0.0498396	0.0340683	0.0219912	0.0227984	0.0183252	0.020512
592		0.0717821	0.0476984	0.0125975	0.0334327	0.0163175	0.00616153	0.0295405	0.0288727	0.0190228	0.0125135	0.0172345	0.0351805	0.0534836	0.0336275	0.0218092	0.0463669	0.0340985	0.0299825	0.0494176	0.0337724	0.0217367	0.0225553	0.0181255	0.0202952
593		0.0717087	0.0474434	0.0124594	0.0331095	0.0161338	0.0060536	0.0291771	0.0286179	0.0188195	0.0123385	0.0170266	0.0348716	0.0532558	0.0333052	0.0215894	0.0460409	0.0338264	0.029691	0.048998	0.0334785	0.0214847	0.0223143	0.0179277	0.0200803
594		0.0716346	0.0471884	0.0123221	0.0327882	0.0159518	0.00594679	0.0288173	0.0283647	0.0186179	0.0121654	0.0168208	0.0345647	0.0530287	0.0329852	0.0213712	0.0457161	0.0335557	0.0294015	0.0485808	0.0331868	0.0212353	0.0220753	0.0177317	0.0198672
595		0.0715598	0.0469336	0.0121857	0.0324689	0.0157716	0.0058411	0.0284611	0.0281131	0.018418	0.0119942	0.0166169	0.0342597	0.0528023	0.0326676	0.0211547	0.0453922	0.0332863	0.0291139	0.0481659	0.0328972	0.0209884	0.0218382	0.0175375	0.0196559
596		0.0714842	0.0466788	0.01205	0.0321515	0.0155932	0.00573652	0.0281084	0.027863	0.0182198	0.0118248	0.0164151	0.0339568	0.0525767	0.0323524	0.0209398	0.0450695	0.0330184	0.0288283	0.0477534	0.0326096	0.020744	0.0216031	0.0173452	0.0194465
597		0.0714079	0.0464241	0.0119152	0.0318361	0.0154165	0.00563305	0.0277592	0.0276144	0.0180233	0.0116573	0.0162153	0.0336558	0.0523518	0.0320396	0.0207265	0.0447477	0.0327518	0.0285446	0.0473433	0.0323242	0.0205021	0.02137	0.0171545	0.0192388
598		0.0713309	0.0461695	0.0117812	0.0315227	0.0152415	0.00553069	0.0274135	0.0273673	0.0178284	0.0114917	0.0160175	0.0333568	0.0521276	0.0317292	0.0205148	0.0444271	0.0324866	0.0282629	0.0469355	0.0320409	0.0202627	0.0211387	0.0169656	0.0190329
599		0.0712532	0.0459151	0.0116481	0.0312112	0.0150682	0.00542943	0.0270712	0.0271217	0.0176352	0.0113279	0.0158217	0.0330597	0.0519041	0.0314211	0.0203046	0.0441074	0.0322228	0.027983	0.0465301	0.0317598	0.0200258	0.0209093	0.0167784	0.0188287
600		0.0711747	0.0456608	0.0115157	0.0309017	0.0148966	0.00532926	0.0267323	0.0268776	0.0174436	0.0111659	0.0156278	0.0327646	0.0516814	0.0311155	0.020096	0.0437887	0.0319603	0.0277051	0.0461271	0.0314807	0.0197913	0.0206818	0.0165929	0.0186262
601		0.0710954	0.0454066	0.0113842	0.0305941	0.0147267	0.00523018	0.0263968	0.026635	0.0172536	0.0110056	0.015436	0.0324715	0.0514594	0.0308122	0.0198889	0.0434711	0.0316992	0.0274291	0.0457264	0.0312037	0.0195592	0.0204561	0.016409	0.0184254
602		0.0710154	0.0451526	0.0112534	0.0302885	0.0145584	0.00513218	0.0260645	0.0263938	0.0170652	0.0108472	0.015246	0.0321804	0.0512381	0.0305112	0.0196834	0.0431545	0.0314394	0.027155	0.0453281	0.0309289	0.0193295	0.0202323	0.0162268	0.0182262
603		0.0709346	0.0448988	0.0111235	0.0299849	0.0143917	0.00503526	0.0257356	0.0261541	0.0168783	0.0106905	0.015058	0.0318912	0.0510175	0.0302127	0.0194793	0.0428389	0.0311809	0.0268828	0.0449322	0.0306562	0.0191022	0.0200103	0.0160461	0.0180286
604		0.070853	0.0446451	0.0109944	0.0296832	0.0142267	0.00493941	0.0254099	0.0259159	0.016693	0.0105355	0.0148719	0.0316041	0.0507976	0.0299165	0.0192768	0.0425243	0.0309238	0.0266124	0.0445387	0.0303856	0.0188773	0.01979	0.0158671	0.0178327
605		0.0707706	0.0443916	0.0108661	0.0293834	0.0140632	0.00484463	0.0250874	0.0256791	0.0165092	0.0103823	0.0146877	0.0313189	0.0505784	0.0296227	0.0190758	0.0422107	0.030668	0.0263439	0.0441476	0.0301171	0.0186546	0.0195716	0.0156895	0.0176384
606		0.0706874	0.0441384	0.0107386	0.0290856	0.0139013	0.00475091	0.0247681	0.0254437	0.0163269	0.0102307	0.0145054	0.0310357	0.0503599	0.0293312	0.0188762	0.0418981	0.0304135	0.0260773	0.0437588	0.0298507	0.0184343	0.0193549	0.0155135	0.0174456
607		0.0706035	0.0438853	0.0106119	0.0287898	0.0137409	0.00465825	0.0244519	0.0252097	0.0161461	0.0100808	0.0143249	0.0307544	0.050142	0.029042	0.0186781	0.0415865	0.0301603	0.0258126	0.0433725	0.0295865	0.0182163	0.0191399	0.015339	0.0172543
608		0.0705187	0.0436325	0.010486	0.0284959	0.0135821	0.00456665	0.0241389	0.0249772	0.0159668	0.00993263	0.0141463	0.0304752	0.0499249	0.0287552	0.0184815	0.0412758	0.0299084	0.0255497	0.0429885	0.0293243	0.0180005	0.0189266	0.0151659	0.0170645
609		0.0704331	0.0433799	0.010361	0.028204	0.0134247	0.00447609	0.0238289	0.024746	0.015789	0.00978607	0.0139696	0.0301979	0.0497084	0.0284707	0.0182863	0.0409662	0.0296579	0.0252886	0.0426069	0.0290643	0.0177869	0.0187151	0.0149943	0.0168763
610		0.0703467	0.0431275	0.0102367	0.027914	0.0132689	0.00438657	0.023522	0.0245162	0.0156126	0.00964114	0.0137946	0.0299226	0.0494926	0.0281886	0.0180925	0.0406576	0.0294086	0.0250294	0.0422278	0.0288063	0.0175755	0.0185052	0.0148241	0.0166895
611		0.0702594	0.0428754	0.0101132	0.0276259	0.0131145	0.00429809	0.0232181	0.0242879	0.0154376	0.00949781	0.0136214	0.0296494	0.0492775	0.0279087	0.0179002	0.0403499	0.0291606	0.024772	0.041851	0.0285505	0.0173663	0.0182969	0.0146553	0.0165041
612		0.0701713	0.0426236	0.00999046	0.0273398	0.0129616	0.00421065	0.0229171	0.0240608	0.015264	0.00935608	0.01345	0.0293781	0.0490631	0.0276312	0.0177092	0.0400432	0.0289138	0.0245165	0.0414767	0.0282967	0.0171592	0.0180903	0.0144879	0.0163202
613		0.0700824	0.0423721	0.00986855	0.0270556	0.0128101	0.00412424	0.0226191	0.0238352	0.0150918	0.00921592	0.0132804	0.0291088	0.0488493	0.027356	0.0175197	0.0397376	0.0286684	0.0242627	0.0411048	0.0280451	0.0169543	0.0178854	0.0143218	0.0161377
614		0.0699926	0.0421208	0.00974741	0.0267734	0.01266	0.00403885	0.022324	0.0236109	0.0149209	0.00907732	0.0131125	0.0288414	0.0486361	0.027083	0.0173315	0.0394329	0.0284242	0.0240108	0.0407354	0.0277955	0.0167514	0.017682	0.014157	0.0159565
615		0.069902	0.0418699	0.00962706	0.0264931	0.0125112	0.00395449	0.0220317	0.0233879	0.0147514	0.00894025	0.0129464	0.0285761	0.0484236	0.0268123	0.0171447	0.0391292	0.0281813	0.0237607	0.0403683	0.027548	0.0165506	0.0174802	0.0139936	0.0157768
616		0.0698105	0.0416192	0.00950749	0.0262147	0.0123639	0.00387115	0.0217423	0.0231663	0.0145832	0.00880471	0.0127819	0.0283128	0.0482118	0.0265439	0.0169593	0.0388265	0.0279396	0.0235124	0.0400037	0.0273025	0.0163519	0.01728	0.0138314	0.0155983
617		0.0697181	0.0413689	0.0093887	0.0259382	0.0122179	0.00378882	0.0214557	0.022946	0.0144164	0.00867066	0.0126191	0.0280514	0.0480005	0.0262778	0.0167752	0.0385248	0.0276992	0.0232659	0.0396415	0.0270591	0.0161551	0.0170813	0.0136705	0.0154212
618		0.0696248	0.041119	0.00927068	0.0256636	0.0120733	0.00370751	0.0211719	0.0227271	0.0142508	0.00853811	0.012458	0.027792	0.04779	0.0260139	0.0165924	0.0382241	0.02746	0.0230211	0.0392818	0.0268177	0.0159604	0.0168841	0.0135108	0.0152454
619		0.0695307	0.0408693	0.00915343	0.025391	0.0119299	0.00362721	0.0208908	0.0225094	0.0140866	0.00840702	0.0122985	0.0275346	0.04758	0.0257522	0.016411	0.0379244	0.0272221	0.0227782	0.0389245	0.0265784	0.0157676	0.0166885	0.0133523	0.0150709
620		0.0694357	0.0406201	0.00903696	0.0251203	0.0117879	0.00354791	0.0206124	0.0222931	0.0139236	0.00827739	0.0121407	0.0272792	0.0473707	0.0254927	0.0162309	0.0376257	0.0269854	0.022537	0.0385697	0.0263411	0.0155767	0.0164943	0.0131951	0.0148977
621		0.0693398	0.0403712	0.00892125	0.0248514	0.0116471	0.00346962	0.0203368	0.022078	0.0137618	0.00814919	0.0119845	0.0270258	0.047162	0.0252354	0.016052	0.037328	0.0267499	0.0222976	0.0382173	0.0261057	0.0153877	0.0163017	0.013039	0.0147257
622		0.069243	0.0401227	0.00880632	0.0245845	0.0115076	0.00339233	0.0200637	0.0218642	0.0136013	0.00802241	0.0118298	0.0267744	0.0469539	0.0249803	0.0158745	0.0370314	0.0265157	0.0220599	0.0378673	0.0258724	0.0152006	0.0161105	0.0128841	0.014555
623		0.0691453	0.0398745	0.00869215	0.0243194	0.0113693	0.00331604	0.0197933	0.0216517	0.013442	0.00789703	0.0116767	0.0265249	0.0467464	0.0247274	0.0156982	0.0367357	0.0262826	0.021824	0.0375198	0.025641	0.0150154	0.0159207	0.0127303	0.0143855
624		0.0690467	0.0396268	0.00857874	0.0240562	0.0112322	0.00324074	0.0195255	0.0214405	0.0132839	0.00777304	0.0115252	0.0262773	0.0465395	0.0244766	0.0155232	0.0364411	0.0260508	0.0215898	0.0371747	0.0254116	0.0148319	0.0157323	0.0125777	0.0142172
625		0.0689472	0.0393795	0.0084661	0.0237949	0.0110963	0.00316643	0.0192603	0.0212305	0.013127	0.00765041	0.0113752	0.0260318	0.0463332	0.024228	0.0153495	0.0361475	0.0258202	0.0213574	0.0368321	0.0251842	0.0146503	0.0155454	0.0124262	0.0140502
626		0.0688468	0.0391326	0.00835422	0.0235355	0.0109616	0.0030931	0.0189976	0.0210218	0.0129713	0.00752914	0.0112267	0.0257882	0.0461274	0.0239815	0.015177	0.0358549	0.0255908	0.0211267	0.0364919	0.0249587	0.0144705	0.0153598	0.0122758	0.0138843
627		0.0687455	0.0388862	0.0082431	0.0232779	0.0108281	0.00302076	0.0187375	0.0208143	0.0128167	0.0074092	0.0110797	0.0255465	0.0459223	0.0237371	0.0150057	0.0355634	0.0253626	0.0208977	0.0361542	0.024735	0.0142924	0.0151757	0.0121264	0.0137195
628		0.0686432	0.0386401	0.00813275	0.0230222	0.0106958	0.0029494	0.0184798	0.020608	0.0126633	0.00729059	0.0109342	0.0253068	0.0457177	0.0234948	0.0148356	0.0352729	0.0251355	0.0206704	0.0358189	0.0245133	0.0141161	0.0149929	0.0119782	0.013556
629		0.0685401	0.0383946	0.00802315	0.0227683	0.0105646	0.00287901	0.0182246	0.020403	0.0125111	0.00717329	0.0107901	0.025069	0.0455137	0.0232545	0.0146668	0.0349835	0.0249097	0.0204448	0.0354861	0.0242935	0.0139414	0.0148115	0.011831	0.0133936
630		0.068436	0.0381495	0.00791431	0.0225163	0.0104344	0.00280959	0.0179719	0.0201992	0.0123599	0.00705727	0.0106475	0.0248332	0.0453103	0.0230163	0.0144992	0.0346951	0.024685	0.0202209	0.0351557	0.0240755	0.0137685	0.0146314	0.0116848	0.0132323
631		0.0683309	0.0379049	0.00780624	0.0222661	0.0103055	0.00274114	0.0177216	0.0199966	0.0122099	0.00694253	0.0105063	0.0245993	0.0451074	0.0227801	0.0143327	0.0344078	0.0244615	0.0199987	0.0348277	0.0238593	0.0135972	0.0144526	0.0115397	0.0130722
632		0.068225	0.0376608	0.00769892	0.0220178	0.0101775	0.00267364	0.0174737	0.0197952	0.012061	0.00682906	0.0103665	0.0243673	0.0449051	0.022546	0.0141674	0.0341215	0.0242392	0.0197782	0.0345021	0.023645	0.0134276	0.0142752	0.0113956	0.0129131
633		0.0681181	0.0374172	0.00759236	0.0217712	0.0100507	0.0026071	0.0172282	0.0195951	0.0119132	0.00671684	0.0102281	0.0241372	0.0447033	0.0223138	0.0140033	0.0338363	0.024018	0.0195593	0.0341789	0.0234325	0.0132595	0.014099	0.0112525	0.0127552
634		0.0680102	0.0371741	0.00748656	0.0215265	0.00992496	0.00254151	0.016985	0.0193961	0.0117664	0.00660585	0.0100911	0.023909	0.044502	0.0220836	0.0138404	0.0335522	0.023798	0.0193422	0.0338582	0.0232217	0.0130931	0.0139242	0.0111105	0.0125984
635		0.0679014	0.0369315	0.00738152	0.0212836	0.00980025	0.00247685	0.0167441	0.0191983	0.0116208	0.00649608	0.00995539	0.0236827	0.0443012	0.0218553	0.0136786	0.0332692	0.0235791	0.0191266	0.0335399	0.0230127	0.0129283	0.0137506	0.0109694	0.0124427
636		0.0677917	0.0366894	0.00727723	0.0210425	0.00967658	0.00241314	0.0165056	0.0190016	0.0114762	0.00638752	0.00982106	0.0234582	0.044101	0.021629	0.0135179	0.0329873	0.0233613	0.0189128	0.0332239	0.0228055	0.012765	0.0135783	0.0108293	0.0122881
637		0.067681	0.0364479	0.00717371	0.0208032	0.00955393	0.00235035	0.0162694	0.0188062	0.0113326	0.00628016	0.00968806	0.0232356	0.0439013	0.0214046	0.0133584	0.0327064	0.0231447	0.0187006	0.0329104	0.0226	0.0126032	0.0134073	0.0106902	0.0121345
638		0.0675694	0.0362069	0.00707094	0.0205657	0.0094323	0.00228849	0.0160355	0.0186119	0.0111901	0.00617399	0.00955637	0.0230149	0.043702	0.0211821	0.0132	0.0324267	0.0229292	0.01849	0.0325992	0.0223962	0.012443	0.0132376	0.0105521	0.011982
639		0.0674568	0.0359665	0.00696893	0.02033	0.00931166	0.00222754	0.0158038	0.0184188	0.0110487	0.00606898	0.00942597	0.0227961	0.0435033	0.0209614	0.0130428	0.0321481	0.0227149	0.018281	0.0322904	0.022194	0.0122843	0.0130691	0.0104149	0.0118306
640		0.0673433	0.0357267	0.00686767	0.020096	0.00919202	0.00216751	0.0155743	0.0182268	0.0109082	0.00596514	0.00929685	0.022579	0.0433051	0.0207426	0.0128866	0.0318705	0.0225016	0.0180737	0.0319839	0.0219936	0.012127	0.0129018	0.0102787	0.0116803
641		0.0672288	0.0354875	0.00676718	0.0198638	0.00907336	0.00210838	0.0153471	0.018036	0.0107688	0.00586244	0.009169	0.0223638	0.0431073	0.0205257	0.0127315	0.0315941	0.0222895	0.017868	0.0316798	0.0217947	0.0119712	0.0127357	0.0101434	0.011531
642		0.0671133	0.0352488	0.00666744	0.0196334	0.00895566	0.00205014	0.0151221	0.0178463	0.0106305	0.00576089	0.00904239	0.0221504	0.04291	0.0203105	0.0125776	0.0313189	0.0220785	0.0176639	0.0313781	0.0215975	0.0118169	0.0125709	0.0100091	0.0113827
643		0.0669969	0.0350108	0.00656847	0.0194047	0.00883892	0.0019928	0.0148992	0.0176578	0.0104931	0.00566045	0.00891702	0.0219388	0.0427132	0.0200971	0.0124247	0.0310447	0.0218685	0.0174614	0.0310787	0.0214019	0.011664	0.0124073	0.00987573	0.0112355
644		0.0668795	0.0347733	0.00647025	0.0191777	0.00872313	0.00193634	0.0146785	0.0174704	0.0103567	0.00556113	0.00879287	0.0217289	0.0425168	0.0198856	0.0122729	0.0307717	0.0216597	0.0172606	0.0307816	0.0212079	0.0115124	0.0122449	0.0097433	0.0110893
645		0.0667612	0.0345365	0.0063728	0.0189525	0.00860828	0.00188076	0.01446	0.0172842	0.0102214	0.00546292	0.00866992	0.0215208	0.0423209	0.0196757	0.0121221	0.0304998	0.0214519	0.0170613	0.0304868	0.0210154	0.0113623	0.0120837	0.00961182	0.0109442
646		0.0666419	0.0343004	0.00627611	0.018729	0.00849435	0.00182604	0.0142436	0.017099	0.010087	0.0053658	0.00854817	0.0213145	0.0421254	0.0194676	0.0119725	0.0302291	0.0212453	0.0168635	0.0301943	0.0208245	0.0112135	0.0119238	0.00948127	0.0108001
647		0.0665217	0.0340648	0.00618018	0.0185072	0.00838134	0.00177219	0.0140294	0.016915	0.00995366	0.00526976	0.0084276	0.0211099	0.0419304	0.0192612	0.0118239	0.0299595	0.0210397	0.0166674	0.0299041	0.0206351	0.0110661	0.011765	0.00935166	0.010657
648		0.0664005	0.03383	0.00608501	0.0182872	0.00826925	0.0017192	0.0138172	0.0167321	0.00982128	0.0051748	0.00830819	0.020907	0.0417358	0.0190565	0.0116763	0.0296911	0.0208352	0.0164728	0.0296162	0.0204472	0.0109201	0.0116073	0.00922298	0.010515
649		0.0662784	0.0335957	0.00599061	0.0180688	0.00815806	0.00166705	0.0136072	0.0165503	0.00968988	0.0050809	0.00818993	0.0207058	0.0415416	0.0188535	0.0115298	0.0294239	0.0206318	0.0162798	0.0293305	0.0202607	0.0107753	0.0114509	0.00909524	0.0103739
650		0.0661552	0.0333622	0.00589698	0.0178521	0.00804776	0.00161575	0.0133992	0.0163697	0.00955946	0.00498806	0.00807282	0.0205063	0.0413478	0.0186521	0.0113844	0.0291578	0.0204295	0.0160883	0.0290471	0.0200758	0.0106319	0.0112956	0.00896843	0.0102339
651		0.0660312	0.0331293	0.00580411	0.0176372	0.00793835	0.00156528	0.0131933	0.0161901	0.00943002	0.00489627	0.00795683	0.0203084	0.0411545	0.0184523	0.01124	0.0288929	0.0202282	0.0158984	0.0287659	0.0198922	0.0104898	0.0111415	0.00884256	0.0100949
652		0.0659062	0.0328972	0.00571201	0.0174239	0.00782983	0.00151564	0.0129894	0.0160116	0.00930156	0.00480551	0.00784195	0.0201122	0.0409615	0.0182541	0.0110966	0.0286292	0.020028	0.01571	0.028487	0.0197101	0.0103489	0.0109886	0.00871762	0.00995693
653		0.0657802	0.0326657	0.00562068	0.0172123	0.00772217	0.00146683	0.0127876	0.0158342	0.00917406	0.00471579	0.00772818	0.0199177	0.0407689	0.0180576	0.0109543	0.0283667	0.0198288	0.0155231	0.0282102	0.0195294	0.0102093	0.0108368	0.00859361	0.00981995
654		0.0656532	0.0324349	0.00553013	0.0170024	0.00761539	0.00141883	0.0125879	0.015658	0.00904753	0.00462709	0.0076155	0.0197247	0.0405767	0.0178626	0.010813	0.0281054	0.0196307	0.0153378	0.0279357	0.0193501	0.010071	0.0106862	0.00847054	0.00968398
655		0.0655254	0.0322048	0.00544034	0.0167941	0.00750947	0.00137164	0.0123901	0.0154828	0.00892197	0.00453941	0.00750389	0.0195334	0.0403849	0.0176692	0.0106727	0.0278452	0.0194337	0.015154	0.0276633	0.0191721	0.00993389	0.0105368	0.0083484	0.00954901
656		0.0653965	0.0319755	0.00535134	0.0165875	0.00740441	0.00132525	0.0121944	0.0153086	0.00879737	0.00445273	0.00739336	0.0193436	0.0401935	0.0174773	0.0105334	0.0275863	0.0192377	0.0149717	0.0273931	0.0189954	0.00979801	0.0103885	0.00822719	0.00941505
657		0.0652668	0.0317469	0.00526311	0.0163826	0.0073002	0.00127966	0.0120006	0.0151356	0.00867373	0.00436706	0.00728388	0.0191554	0.0400024	0.0172869	0.0103951	0.0273286	0.0190427	0.0147909	0.027125	0.0188201	0.00966335	0.0102413	0.00810692	0.0092821
658		0.065136	0.031519	0.00517565	0.0161793	0.00719683	0.00123487	0.0118089	0.0149636	0.00855105	0.00428238	0.00717545	0.0189687	0.0398117	0.017098	0.0102579	0.0270721	0.0188488	0.0146116	0.0268591	0.0186461	0.00952989	0.0100953	0.00798759	0.00915015
659		0.0650044	0.0312919	0.00508898	0.0159776	0.00709431	0.00119086	0.0116191	0.0147927	0.00842933	0.0041987	0.00706806	0.0187836	0.0396213	0.0169106	0.0101217	0.0268168	0.018656	0.0144337	0.0265953	0.0184734	0.00939763	0.00995048	0.0078692	0.0090192
660		0.0648718	0.0310655	0.00500309	0.0157776	0.00699262	0.00114763	0.0114313	0.0146229	0.00830856	0.00411599	0.00696169	0.0186	0.0394313	0.0167246	0.00998646	0.0265628	0.0184641	0.0142574	0.0263336	0.0183019	0.00926654	0.0098068	0.00775174	0.00888926
661		0.0647382	0.0308399	0.00491797	0.0155792	0.00689177	0.00110517	0.0112455	0.0144542	0.00818876	0.00403426	0.00685634	0.0184179	0.0392416	0.0165401	0.00985225	0.02631	0.0182734	0.0140825	0.026074	0.0181317	0.00913663	0.00966426	0.00763522	0.00876032
662		0.0646038	0.030615	0.00483365	0.0153824	0.00679175	0.00106348	0.0110616	0.0142865	0.0080699	0.0039535	0.006752	0.0182373	0.0390523	0.0163571	0.00971905	0.0260584	0.0180836	0.0139091	0.0258164	0.0179627	0.00900788	0.00952286	0.00751965	0.00863239
663		0.0644684	0.0303909	0.0047501	0.0151873	0.00669256	0.00102255	0.0108797	0.0141198	0.007952	0.0038737	0.00664866	0.0180581	0.0388633	0.0161754	0.00958685	0.025808	0.017895	0.0137372	0.025561	0.0177949	0.00888029	0.00938262	0.00740502	0.00850547
664		0.064332	0.0301676	0.00466735	0.0149938	0.00659418	0.000982379	0.0106997	0.0139542	0.00783506	0.00379486	0.00654632	0.0178804	0.0386746	0.0159951	0.00945565	0.0255589	0.0177073	0.0135667	0.0253075	0.0176284	0.00875384	0.00924352	0.00729133	0.00837955
665		0.0641948	0.0299451	0.00458538	0.0148018	0.00649663	0.000942957	0.0105216	0.0137897	0.00771907	0.00371698	0.00644495	0.0177041	0.0384862	0.0158163	0.00932545	0.0253111	0.0175207	0.0133977	0.0250561	0.017463	0.00862852	0.00910557	0.00717859	0.00825464
666		0.0640566	0.0297234	0.0045042	0.0146115	0.0063999	0.000904278	0.0103455	0.0136262	0.00760403	0.00364004	0.00634457	0.0175292	0.0382981	0.0156387	0.00919625	0.0250645	0.0173351	0.0132301	0.0248067	0.0172988	0.00850434	0.00896876	0.00706679	0.00813074
667		0.0639176	0.0295024	0.00442381	0.0144228	0.00630398	0.000866337	0.0101713	0.0134638	0.00748995	0.00356405	0.00624515	0.0173557	0.0381104	0.0154626	0.00906805	0.0248191	0.0171506	0.013064	0.0245593	0.0171357	0.00838128	0.0088331	0.00695595	0.00800784
668		0.0637776	0.0292823	0.00434422	0.0142357	0.00620887	0.000829127	0.00999896	0.0133024	0.00737683	0.003489	0.0061467	0.0171836	0.0379229	0.0152877	0.00894085	0.0245751	0.0169671	0.0128993	0.0243138	0.0169737	0.00825934	0.00869858	0.00684606	0.00788596
669		0.0636367	0.0290629	0.00426541	0.0140501	0.00611458	0.000792644	0.00982855	0.0131421	0.00726466	0.00341488	0.0060492	0.0170128	0.0377357	0.0151142	0.00881463	0.0243322	0.0167847	0.012736	0.0240704	0.0168129	0.0081385	0.00856521	0.00673712	0.0077651
670		0.0634949	0.0288444	0.0041874	0.0138661	0.00602109	0.00075688	0.00966003	0.0129828	0.00715345	0.00334169	0.00595266	0.0168434	0.0375489	0.014942	0.00868942	0.0240907	0.0166032	0.0125741	0.0238288	0.0166531	0.00801877	0.00843299	0.00662914	0.00764524
671		0.0633523	0.0286266	0.00411019	0.0136838	0.00592841	0.000721831	0.00949341	0.0128246	0.0070432	0.00326942	0.00585706	0.0166753	0.0373623	0.0147711	0.00856519	0.0238504	0.0164229	0.0124137	0.0235892	0.0164945	0.00790014	0.00830191	0.00652212	0.0075264
672		0.0632087	0.0284097	0.00403377	0.0135029	0.00583654	0.000687491	0.00932866	0.0126674	0.0069339	0.00319808	0.0057624	0.0165085	0.037176	0.0146015	0.00844195	0.0236114	0.0162435	0.0122546	0.0233515	0.0163369	0.0077826	0.00817198	0.00641606	0.00740858
673		0.0630643	0.0281936	0.00395815	0.0133237	0.00574548	0.000653854	0.0091658	0.0125112	0.00682557	0.00312765	0.00566867	0.0163431	0.0369899	0.0144332	0.00831971	0.0233737	0.0160652	0.0120969	0.0231158	0.0161804	0.00766615	0.0080432	0.00631096	0.00729178
674		0.062919	0.0279784	0.00388332	0.013146	0.00565521	0.000620914	0.00900481	0.0123561	0.00671819	0.00305812	0.00557587	0.0161789	0.0368042	0.0142661	0.00819845	0.0231373	0.015888	0.0119407	0.0228819	0.0160249	0.00755078	0.00791557	0.00620683	0.007176
675		0.0627728	0.027764	0.00380929	0.0129698	0.00556575	0.000588667	0.00884568	0.0122021	0.00661178	0.00298951	0.00548399	0.0160159	0.0366187	0.0141003	0.00807818	0.0229022	0.0157118	0.0117858	0.0226498	0.0158704	0.00743649	0.00778909	0.00610367	0.00706124
676		0.0626257	0.0275504	0.00373606	0.0127952	0.00547709	0.000557108	0.00868841	0.0120491	0.00650633	0.0029218	0.00539304	0.0158543	0.0364335	0.0139357	0.00795889	0.0226684	0.0155366	0.0116323	0.0224196	0.015717	0.00732327	0.00766376	0.00600149	0.00694751
677		0.0624778	0.0273376	0.00366363	0.0126222	0.00538924	0.00052623	0.00853299	0.0118972	0.00640184	0.00285498	0.00530299	0.0156938	0.0362485	0.0137723	0.00784059	0.0224358	0.0153625	0.0114802	0.0221913	0.0155646	0.00721112	0.00753959	0.00590028	0.00683481
678		0.0623291	0.0271257	0.00359199	0.0124507	0.00530218	0.000496028	0.00837942	0.0117463	0.00629832	0.00278906	0.00521386	0.0155346	0.0360638	0.0136102	0.00772328	0.0222046	0.0151894	0.0113294	0.0219648	0.0154131	0.00710004	0.00741657	0.00580005	0.00672313
679		0.0621795	0.0269147	0.00352116	0.0122807	0.00521593	0.000466498	0.00822769	0.0115965	0.00619577	0.00272402	0.00512564	0.0153766	0.0358794	0.0134493	0.00760695	0.0219747	0.0150174	0.01118	0.0217401	0.0152627	0.00699002	0.00729471	0.0057008	0.00661248
680		0.0620291	0.0267045	0.00345112	0.0121123	0.00513047	0.000437634	0.00807779	0.0114477	0.00609419	0.00265987	0.00503831	0.0152198	0.0356952	0.0132896	0.00749161	0.021746	0.0148464	0.0110319	0.0215171	0.0151132	0.00688107	0.00717401	0.00560253	0.00650286
681		0.0618778	0.0264952	0.00338188	0.0119454	0.00504582	0.000409429	0.00792971	0.0113	0.00599357	0.0025966	0.00495189	0.0150641	0.0355113	0.0131311	0.00737725	0.0215187	0.0146765	0.0108852	0.021296	0.0149646	0.00677317	0.00705447	0.00550526	0.00639428
682		0.0617257	0.0262867	0.00331343	0.01178	0.00496196	0.000381879	0.00778346	0.0111534	0.00589393	0.00253421	0.00486636	0.0149097	0.0353276	0.0129737	0.00726388	0.0212928	0.0145076	0.0107399	0.0210766	0.014817	0.00666632	0.0069361	0.00540896	0.00628672
683		0.0615728	0.0260791	0.00324578	0.0116162	0.0048789	0.000354977	0.00763901	0.0110078	0.00579527	0.00247268	0.00478172	0.0147563	0.0351441	0.0128176	0.00715149	0.0210681	0.0143398	0.0105958	0.020859	0.0146704	0.00656053	0.00681888	0.00531366	0.00618021
684		0.0614191	0.0258723	0.00317893	0.0114538	0.00479664	0.000328718	0.00749637	0.0108633	0.00569757	0.00241202	0.00469797	0.0146042	0.034961	0.0126626	0.00704008	0.0208447	0.014173	0.0104531	0.0206431	0.0145246	0.00645578	0.00670282	0.00521935	0.00607473
685		0.0612646	0.0256664	0.00311287	0.011293	0.00471518	0.000303097	0.00735553	0.0107199	0.00560086	0.00235222	0.00461511	0.0144531	0.034778	0.0125088	0.00692966	0.0206227	0.0140073	0.0103118	0.0204289	0.0143798	0.00635208	0.00658793	0.00512603	0.00597029
686		0.0611093	0.0254614	0.00304761	0.0111337	0.00463451	0.000278106	0.00721648	0.0105776	0.00550512	0.00229327	0.00453313	0.0143032	0.0345953	0.0123562	0.00682022	0.0204021	0.0138426	0.0101717	0.0202165	0.0142359	0.00624942	0.0064742	0.0050337	0.00586689
687		0.0609532	0.0252573	0.00298314	0.0109759	0.00455465	0.00025374	0.00707921	0.0104364	0.00541035	0.00223517	0.00445203	0.0141543	0.0344129	0.0122047	0.00671177	0.0201827	0.0136791	0.010033	0.0200057	0.0140929	0.00614781	0.00636163	0.00494237	0.00576453
688		0.0607963	0.025054	0.00291946	0.0108196	0.00447558	0.000229994	0.00694372	0.0102962	0.00531657	0.00217793	0.00437181	0.0140066	0.0342307	0.0120544	0.0066043	0.0199647	0.0135165	0.00989552	0.0197966	0.0139508	0.00604723	0.00625022	0.00485202	0.00566321
689		0.0606387	0.0248516	0.00285657	0.0106649	0.00439731	0.000206861	0.00680999	0.0101571	0.00522376	0.00212152	0.00429246	0.0138599	0.0340487	0.0119052	0.00649782	0.0197481	0.0133551	0.00975939	0.0195892	0.0138095	0.00594769	0.00613997	0.00476268	0.00556293
690		0.0604803	0.0246501	0.00279447	0.0105116	0.00431984	0.000184335	0.00667803	0.0100191	0.00513194	0.00206594	0.00421398	0.0137143	0.033867	0.0117571	0.00639233	0.0195327	0.0131947	0.00962455	0.0193834	0.0136692	0.00584918	0.00603087	0.00467432	0.00546369
691		0.0603212	0.0244495	0.00273316	0.0103598	0.00424316	0.000162411	0.00654782	0.00988227	0.00504109	0.0020112	0.00413637	0.0135698	0.0336855	0.0116102	0.00628782	0.0193188	0.0130354	0.009491	0.0191793	0.0135297	0.0057517	0.00592294	0.00458695	0.0053655
692		0.0601613	0.0242498	0.00267264	0.0102094	0.00416729	0.000141082	0.00641935	0.00974648	0.00495123	0.00195729	0.00405963	0.0134263	0.0335042	0.0114644	0.00618429	0.0191062	0.0128771	0.00935875	0.0189768	0.0133911	0.00565525	0.00581616	0.00450058	0.00526835
693		0.0600007	0.024051	0.0026129	0.0100606	0.0040922	0.000120341	0.00629261	0.00961179	0.00486235	0.00190419	0.00398375	0.0132839	0.0333233	0.0113198	0.00608176	0.018895	0.01272	0.00922777	0.0187759	0.0132533	0.00555983	0.00571054	0.00441519	0.00517223
694		0.0598393	0.023853	0.00255395	0.00991325	0.00401792	0.000100182	0.0061676	0.0094782	0.00477444	0.00185191	0.00390874	0.0131425	0.0331425	0.0111762	0.00598021	0.0186851	0.0125639	0.00909807	0.0185767	0.0131164	0.00546542	0.00560608	0.0043308	0.00507716
695		0.0596772	0.023656	0.00249578	0.00976737	0.00394443	8.05998e-05	0.00604431	0.00934571	0.00468752	0.00180043	0.00383458	0.0130021	0.032962	0.0110338	0.00587965	0.0184766	0.0124089	0.00896963	0.018379	0.0129803	0.00537204	0.00550277	0.00424739	0.00498313
696		0.0595144	0.0234598	0.00243838	0.00962296	0.00387173	6.1586e-05	0.00592272	0.00921432	0.00460157	0.00174976	0.00376128	0.0128627	0.0327818	0.0108925	0.00578007	0.0182695	0.012255	0.00884246	0.0181829	0.012845	0.00527967	0.00540061	0.00416496	0.00489014
697		0.059351	0.0232645	0.00238176	0.00948001	0.00379983	4.31344e-05	0.00580282	0.00908404	0.00451661	0.00169989	0.00368883	0.0127243	0.0326017	0.0107523	0.00568149	0.0180637	0.0121021	0.00871655	0.0179883	0.0127106	0.00518831	0.00529959	0.00408351	0.00479818
698		0.0591868	0.0230702	0.00232591	0.00933853	0.00372872	2.5238e-05	0.0056846	0.00895486	0.00443261	0.0016508	0.00361724	0.0125869	0.032422	0.0106132	0.00558388	0.0178593	0.0119504	0.0085919	0.0177953	0.012577	0.00509796	0.00519973	0.00400305	0.00470726
699		0.0590219	0.0228767	0.00227083	0.0091985	0.0036584	7.88975e-06	0.00556806	0.00882678	0.0043496	0.00160251	0.00354649	0.0124505	0.0322425	0.0104752	0.00548727	0.0176563	0.0117997	0.00846848	0.0176039	0.0124443	0.00500861	0.00510102	0.00392356	0.00461737
700		0.0588564	0.0226841	0.00221651	0.00905993	0.00358887	0	0.00545318	0.00869981	0.00426756	0.00155499	0.00347659	0.0123151	0.0320632	0.0103383	0.00539164	0.0174547	0.0116502	0.00834631	0.017414	0.0123123	0.00492027	0.00500344	0.00384505	0.00452852
701		0.0586902	0.0224925	0.00216296	0.00892279	0.00352013	0	0.00533994	0.00857395	0.00418649	0.00150824	0.00340753	0.0121806	0.0318843	0.0102025	0.00529699	0.0172545	0.0115017	0.00822537	0.0172256	0.0121812	0.00483292	0.00490702	0.0037675	0.00444069
702		0.0585234	0.0223017	0.00211015	0.0087871	0.00345218	0	0.00522835	0.00844919	0.00410639	0.00146226	0.00333931	0.0120471	0.0317055	0.0100678	0.00520332	0.0170557	0.0113543	0.00810566	0.0170387	0.0120509	0.00474656	0.00481173	0.00369093	0.00435388
703		0.0583559	0.0221118	0.0020581	0.00865284	0.00338502	0	0.00511837	0.00832554	0.00402726	0.00141705	0.00327193	0.0119146	0.0315271	0.00993421	0.00511064	0.0168582	0.011208	0.00798717	0.0168533	0.0119214	0.00466119	0.00471758	0.00361532	0.0042681
704		0.0581878	0.0219229	0.0020068	0.00852001	0.00331863	0	0.00501001	0.00820299	0.0039491	0.00137258	0.00320538	0.011783	0.0313489	0.00980168	0.00501894	0.0166622	0.0110628	0.00786989	0.0166693	0.0117927	0.00457681	0.00462457	0.00354067	0.00418334
705		0.058019	0.0217348	0.00195624	0.0083886	0.00325303	0	0.00490325	0.00808155	0.0038719	0.00132887	0.00313967	0.0116523	0.0311709	0.00967023	0.00492822	0.0164676	0.0109188	0.00775383	0.0164869	0.0116648	0.0044934	0.00453269	0.00346698	0.0040996
706		0.0578496	0.0215477	0.00190642	0.0082586	0.00318821	0	0.00479808	0.00796122	0.00379566	0.00128589	0.00307478	0.0115226	0.0309933	0.00953987	0.00483847	0.0162743	0.0107758	0.00763896	0.0163059	0.0115377	0.00441097	0.00444194	0.00339424	0.00401687
707		0.0576797	0.0213615	0.00185732	0.00813001	0.00312416	0	0.00469449	0.007842	0.00372038	0.00124365	0.00301072	0.0113938	0.0308159	0.00941058	0.0047497	0.0160825	0.0106339	0.00752529	0.0161264	0.0114114	0.00432951	0.00435232	0.00332244	0.00393515
708		0.0575091	0.0211762	0.00180896	0.00800283	0.00306088	0	0.00459245	0.00772388	0.00364605	0.00120214	0.00294747	0.0112659	0.0306388	0.00928237	0.0046619	0.015892	0.0104931	0.00741281	0.0159483	0.0112858	0.00424901	0.00426382	0.0032516	0.00385443
709		0.057338	0.0209918	0.00176132	0.00787704	0.00299837	0	0.00449197	0.00760686	0.00357267	0.00116136	0.00288505	0.0111389	0.030462	0.00915523	0.00457508	0.015703	0.0103535	0.00730151	0.0157716	0.0111611	0.00416948	0.00417644	0.00318169	0.00377472
710		0.0571662	0.0208083	0.00171439	0.00775264	0.00293663	0	0.00439303	0.00749095	0.00350024	0.00112128	0.00282344	0.0110129	0.0302854	0.00902916	0.00448922	0.0155154	0.0102149	0.00719139	0.0155963	0.0110372	0.0040909	0.00409018	0.00311271	0.003696
711		0.0569939	0.0206257	0.00166818	0.00762962	0.00287565	0	0.0042956	0.00737614	0.00342876	0.00108192	0.00276263	0.0108877	0.0301092	0.00890415	0.00440433	0.0153292	0.0100775	0.00708243	0.0154225	0.010914	0.00401327	0.00400504	0.00304467	0.00361827
712		0.0568211	0.0204441	0.00162267	0.00750798	0.00281543	0	0.00419969	0.00726243	0.00335821	0.00104325	0.00270264	0.0107634	0.0299332	0.00878021	0.00432041	0.0151444	0.00994115	0.00697463	0.0152501	0.0107917	0.00393658	0.003921	0.00297754	0.00354153
713		0.0566477	0.0202633	0.00157787	0.00738771	0.00275597	0	0.00410528	0.00714982	0.0032886	0.00100528	0.00264344	0.01064	0.0297576	0.00865734	0.00423745	0.014961	0.00980593	0.00686799	0.015079	0.0106701	0.00386084	0.00383806	0.00291134	0.00346577
714		0.0564738	0.0200835	0.00153376	0.00726881	0.00269726	0	0.00401236	0.0070383	0.00321991	0.000968003	0.00258504	0.0105176	0.0295822	0.00853552	0.00415544	0.0147791	0.00967183	0.00676248	0.0149094	0.0105493	0.00378603	0.00375623	0.00284604	0.00339099
715		0.0562993	0.0199046	0.00149034	0.00715126	0.0026393	0	0.0039209	0.00692789	0.00315215	0.000931405	0.00252743	0.0103959	0.0294072	0.00841476	0.0040744	0.0145985	0.00953884	0.00665812	0.0147411	0.0104293	0.00371215	0.00367549	0.00278166	0.00331718
716		0.0561243	0.0197266	0.0014476	0.00703506	0.00258208	0	0.00383091	0.00681856	0.00308531	0.000895483	0.00247061	0.0102752	0.0292325	0.00829505	0.0039943	0.0144194	0.00940696	0.00655489	0.0145741	0.0103101	0.00363919	0.00359584	0.00271817	0.00324434
717		0.0559489	0.0195496	0.00140554	0.0069202	0.0025256	0	0.00374235	0.00671033	0.00301939	0.00086023	0.00241456	0.0101553	0.0290581	0.00817639	0.00391516	0.0142416	0.0092762	0.00645278	0.0144086	0.0101917	0.00356716	0.00351727	0.00265558	0.00317245
718		0.0557729	0.0193734	0.00136416	0.00680668	0.00246986	0	0.00365523	0.00660318	0.00295437	0.00082564	0.0023593	0.0100363	0.028884	0.00805878	0.00383696	0.0140653	0.00914655	0.00635178	0.0142443	0.010074	0.00349603	0.00343979	0.00259389	0.00310153
719		0.0555964	0.0191982	0.00132345	0.00669448	0.00241486	0	0.00356953	0.00649713	0.00289026	0.000791706	0.00230481	0.0099182	0.0287102	0.00794222	0.0037597	0.0138904	0.00901801	0.0062519	0.0140814	0.00995714	0.00342582	0.00336338	0.00253308	0.00303156
720		0.0554195	0.0190239	0.0012834	0.0065836	0.00236058	0	0.00348523	0.00639215	0.00282704	0.000758423	0.00225108	0.00980092	0.0285367	0.0078267	0.00368339	0.013717	0.00889059	0.00615311	0.0139198	0.00984105	0.0033565	0.00328804	0.00247315	0.00296254
721		0.0552421	0.0188506	0.00124401	0.00647404	0.00230703	0	0.00340231	0.00628826	0.0027647	0.000725785	0.00219811	0.00968449	0.0283636	0.00771222	0.00360801	0.0135449	0.00876428	0.00605541	0.0137596	0.00972574	0.00328809	0.00321376	0.00241409	0.00289446
722		0.0550643	0.0186781	0.00120528	0.00636577	0.0022542	0	0.00332077	0.00618545	0.00270326	0.000693786	0.0021459	0.00956891	0.0281908	0.00759877	0.00353356	0.0133743	0.00863908	0.0059588	0.0136006	0.00961122	0.00322056	0.00314055	0.0023559	0.00282731
723		0.054886	0.0185066	0.00116719	0.0062588	0.00220209	0	0.00324059	0.00608371	0.00264269	0.000662419	0.00209444	0.00945417	0.0280184	0.00748636	0.00346005	0.013205	0.008515	0.00586327	0.0134429	0.00949748	0.00315393	0.00306838	0.00229857	0.00276111
724		0.0547073	0.0183361	0.00112975	0.00615312	0.0021507	0	0.00316176	0.00598304	0.00258298	0.00063168	0.00204372	0.00934027	0.0278463	0.00737498	0.00338746	0.0130372	0.00839202	0.0057688	0.0132866	0.00938452	0.00308817	0.00299726	0.0022421	0.00269582
725		0.0545281	0.0181664	0.00109295	0.00604871	0.00210001	0	0.00308426	0.00588345	0.00252415	0.000601562	0.00199374	0.0092272	0.0276746	0.00726462	0.00331579	0.0128708	0.00827015	0.00567539	0.0131315	0.00927234	0.00302328	0.00292717	0.00218648	0.00263146
726		0.0543486	0.0179977	0.00105677	0.00594557	0.00205003	0	0.00300807	0.00578491	0.00246617	0.00057206	0.00194449	0.00911497	0.0275032	0.00715529	0.00324503	0.0127058	0.00814939	0.00558303	0.0129777	0.00916094	0.00295927	0.00285812	0.00213171	0.00256802
727		0.0541686	0.0178299	0.00102123	0.00584368	0.00200075	0	0.00293319	0.00568744	0.00240904	0.000543168	0.00189598	0.00900357	0.0273322	0.00704698	0.00317519	0.0125422	0.00802973	0.00549172	0.0128251	0.00905033	0.00289611	0.0027901	0.00207777	0.00250549
728		0.0539883	0.017663	0.000986306	0.00574304	0.00195217	0	0.0028596	0.00559103	0.00235275	0.00051488	0.00184818	0.00889299	0.0271615	0.00693968	0.00310626	0.01238	0.00791118	0.00540143	0.0126738	0.00894049	0.00283382	0.00272309	0.00202467	0.00244386
729		0.0538075	0.0174971	0.000951999	0.00564365	0.00190429	0	0.00278729	0.00549567	0.0022973	0.000487191	0.0018011	0.00878322	0.0269912	0.0068334	0.00303824	0.0122193	0.00779372	0.00531218	0.0125237	0.00883144	0.00277237	0.00265709	0.00197239	0.00238314
730		0.0536264	0.0173321	0.000918302	0.00554548	0.00185709	0	0.00271623	0.00540137	0.00224268	0.000460095	0.00175473	0.00867428	0.0268213	0.00672813	0.00297111	0.0120599	0.00767737	0.00522394	0.0123749	0.00872317	0.00271177	0.00259209	0.00192093	0.0023233
731		0.0534449	0.017168	0.00088521	0.00544853	0.00181058	0	0.00264642	0.00530811	0.00218888	0.000433588	0.00170907	0.00856615	0.0266518	0.00662386	0.00290488	0.0119019	0.00756211	0.00513672	0.0122273	0.00861567	0.00265201	0.00252809	0.00187028	0.00226436
732		0.0532631	0.0170049	0.000852717	0.00535279	0.00176475	0	0.00257785	0.00521589	0.00213591	0.000407663	0.0016641	0.00845882	0.0264827	0.0065206	0.00283954	0.0117453	0.00744795	0.00505049	0.0120809	0.00850896	0.00259309	0.00246508	0.00182044	0.0022063
733		0.0530809	0.0168427	0.00082082	0.00525826	0.00171959	0	0.0025105	0.00512471	0.00208373	0.000382315	0.00161982	0.00835231	0.026314	0.00641834	0.00277509	0.0115901	0.00733487	0.00496526	0.0119357	0.00840302	0.00253499	0.00240305	0.0017714	0.00214912
734		0.0528984	0.0166814	0.000789511	0.00516491	0.00167511	0	0.00244435	0.00503457	0.00203237	0.000357539	0.00157622	0.00824659	0.0261456	0.00631708	0.00271152	0.0114363	0.00722289	0.00488102	0.0117917	0.00829786	0.00247772	0.00234199	0.00172315	0.00209281
735		0.0527156	0.0165211	0.000758786	0.00507276	0.0016313	0	0.00237939	0.00494546	0.00198179	0.00033333	0.0015333	0.00814167	0.0259777	0.00621682	0.00264883	0.0112838	0.00711198	0.00479776	0.011649	0.00819348	0.00242126	0.0022819	0.00167569	0.00203737
736		0.0525325	0.0163617	0.00072864	0.00498178	0.00158815	0	0.0023156	0.00485738	0.00193201	0.000309681	0.00149105	0.00803755	0.0258101	0.00611755	0.00258702	0.0111327	0.00700217	0.00471547	0.0115074	0.00808988	0.00236561	0.00222276	0.00162901	0.00198278
737		0.052349	0.0162032	0.000699067	0.00489196	0.00154566	0	0.00225298	0.00477031	0.00188301	0.000286589	0.00144946	0.00793423	0.025643	0.00601927	0.00252607	0.010983	0.00689342	0.00463414	0.0113669	0.00798705	0.00231077	0.00216457	0.00158311	0.00192905
738		0.0521653	0.0160457	0.000670064	0.00480331	0.00150383	0	0.00219151	0.00468427	0.00183478	0.000264046	0.00140853	0.00783169	0.0254763	0.00592198	0.00246598	0.0108347	0.00678576	0.00455377	0.0112277	0.007885	0.00225673	0.00210733	0.00153797	0.00187617
739		0.0519813	0.0158891	0.000641623	0.0047158	0.00146264	0	0.00213117	0.00459924	0.00178732	0.000242048	0.00136825	0.00772994	0.02531	0.00582567	0.00240675	0.0106877	0.00667916	0.00447436	0.0110896	0.00778373	0.00220348	0.00205102	0.00149359	0.00182413
740		0.051797	0.0157335	0.000613741	0.00462943	0.00142211	0	0.00207195	0.00451521	0.00174061	0.00022059	0.00132862	0.00762898	0.0251442	0.00573035	0.00234838	0.0105421	0.00657364	0.00439588	0.0109527	0.00768322	0.00215102	0.00199563	0.00144996	0.00177292
741		0.0516124	0.0155788	0.000586412	0.0045442	0.00138221	0	0.00201384	0.00443219	0.00169467	0.000199665	0.00128962	0.00752879	0.0249788	0.005636	0.00229085	0.0103979	0.00646917	0.00431834	0.0108169	0.0075835	0.00209934	0.00194116	0.00140709	0.00172255
742		0.0514276	0.015425	0.00055963	0.00446009	0.00134295	0	0.00195682	0.00435017	0.00164947	0.00017927	0.00125125	0.00742939	0.0248138	0.00554264	0.00223416	0.010255	0.00636577	0.00424172	0.0106823	0.00748454	0.00204844	0.0018876	0.00136495	0.00167299
743		0.0512426	0.0152721	0.000533392	0.00437709	0.00130431	0	0.00190087	0.00426914	0.00160501	0.000159398	0.00121351	0.00733077	0.0246493	0.00545025	0.00217832	0.0101134	0.00626343	0.00416603	0.0105488	0.00738635	0.0019983	0.00183494	0.00132354	0.00162425
744		0.0510573	0.0151202	0.000507692	0.0042952	0.00126631	0	0.00184599	0.0041891	0.00156129	0.000140044	0.00117639	0.00723292	0.0244852	0.00535883	0.0021233	0.00997315	0.00616214	0.00409125	0.0104164	0.00728894	0.00194893	0.00178316	0.00128286	0.00157632
745		0.0508717	0.0149693	0.000482524	0.00421441	0.00122893	0	0.00179215	0.00411005	0.00151829	0.000121203	0.00113988	0.00713584	0.0243215	0.00526839	0.00206911	0.00983424	0.0060619	0.00401737	0.0102851	0.00719229	0.00190031	0.00173227	0.0012429	0.0015292
746		0.050686	0.0148192	0.000457883	0.0041347	0.00119216	0	0.00173935	0.00403197	0.00147601	0.00010287	0.00110399	0.00703954	0.0241584	0.00517891	0.00201575	0.00969665	0.0059627	0.00394439	0.010155	0.00709642	0.00185244	0.00168225	0.00120364	0.00148287
747		0.0505	0.0146702	0.000433765	0.00405608	0.00115601	0	0.00168758	0.00395486	0.00143445	8.50374e-05	0.00106869	0.006944	0.0239956	0.0050904	0.00196319	0.00956038	0.00586455	0.00387231	0.0100259	0.00700131	0.00180531	0.0016331	0.0011651	0.00143734
748		0.0503139	0.014522	0.000410165	0.00397853	0.00112046	0	0.00163681	0.00387872	0.00139359	6.7701e-05	0.001034	0.00684923	0.0238334	0.00500285	0.00191145	0.00942543	0.00576743	0.0038011	0.00989795	0.00690697	0.00175892	0.0015848	0.00112725	0.00139259
749		0.0501275	0.0143748	0.000387078	0.00390204	0.00108552	0	0.00158703	0.00380355	0.00135344	5.08547e-05	0.000999896	0.00675523	0.0236716	0.00491626	0.0018605	0.00929178	0.00567135	0.00373077	0.00977108	0.0068134	0.00171326	0.00153735	0.00109009	0.00134862
750		0.049941	0.0142285	0.000364498	0.0038266	0.00105117	0	0.00153824	0.00372932	0.00131397	3.44926e-05	0.000966382	0.00666199	0.0235103	0.00483063	0.00181036	0.00915943	0.0055763	0.00366132	0.0096453	0.0067206	0.00166832	0.00149073	0.00105361	0.00130542
751		0.0497543	0.0140832	0.000342421	0.00375221	0.00101742	0	0.00149042	0.00365606	0.00127519	1.8609e-05	0.000933449	0.00656951	0.0233495	0.00474596	0.001761	0.00902838	0.00548228	0.00359272	0.0095206	0.00662856	0.0016241	0.00144494	0.00101781	0.00126299
752		0.0495675	0.0139388	0.000320843	0.00367886	0.000984257	0	0.00144356	0.00358373	0.00123709	3.19841e-06	0.000901092	0.00647778	0.0231891	0.00466223	0.00171243	0.00889861	0.00538928	0.00352498	0.00939697	0.00653729	0.00158058	0.00139997	0.000982676	0.00122131
753		0.0493804	0.0137954	0.000299757	0.00360653	0.000951676	0	0.00139763	0.00351235	0.00119966	0	0.000869306	0.00638681	0.0230293	0.00457945	0.00166463	0.00877013	0.0052973	0.00345808	0.0092744	0.00644678	0.00153777	0.00135581	0.000948204	0.00118039
754		0.0491933	0.0136528	0.00027916	0.00353522	0.000919673	0	0.00135264	0.00344189	0.00116289	0	0.000838086	0.0062966	0.0228699	0.00449761	0.00161761	0.00864292	0.00520633	0.00339203	0.00915289	0.00635704	0.00149566	0.00131245	0.000914387	0.00114022
755		0.049006	0.0135113	0.000259047	0.00346492	0.000888243	0	0.00130857	0.00337237	0.00112678	0	0.000807426	0.00620714	0.0227111	0.00441672	0.00157135	0.00851699	0.00511638	0.00332681	0.00903243	0.00626807	0.00145423	0.00126988	0.000881215	0.00110079
756		0.0488185	0.0133706	0.000239413	0.00339563	0.000857382	0	0.0012654	0.00330377	0.00109132	0	0.00077732	0.00611843	0.0225527	0.00433676	0.00152584	0.00839232	0.00502743	0.00326241	0.00891302	0.00617986	0.00141349	0.00122809	0.000848682	0.00106209
757		0.048631	0.0132309	0.000220253	0.00332732	0.000827084	0	0.00122313	0.00323608	0.00105649	0	0.000747763	0.00603048	0.0223949	0.00425773	0.00148109	0.0082689	0.00493949	0.00319884	0.00879466	0.00609241	0.00137342	0.00118708	0.000816781	0.00102411
758		0.0484433	0.0130921	0.000201563	0.00326	0.000797345	0	0.00118173	0.0031693	0.00102231	0	0.000718749	0.00594327	0.0222375	0.00417963	0.00143708	0.00814674	0.00485254	0.00313608	0.00867732	0.00600572	0.00133402	0.00114684	0.000785504	0.000986856
759		0.0482555	0.0129543	0.000183338	0.00319365	0.00076816	0	0.00114121	0.00310343	0.000988748	0	0.000690274	0.00585681	0.0220807	0.00410246	0.00139381	0.00802582	0.00476659	0.00307412	0.00856102	0.00591979	0.00129528	0.00110734	0.000754844	0.000950313
760		0.0480677	0.0128174	0.000165573	0.00312827	0.000739524	0	0.00110154	0.00303845	0.000955808	0	0.000662331	0.0057711	0.0219244	0.0040262	0.00135128	0.00790614	0.00468163	0.00301297	0.00844575	0.00583463	0.0012572	0.0010686	0.000724796	0.000914476
761		0.0478797	0.0126814	0.000148265	0.00306384	0.000711432	0	0.00106271	0.00297437	0.000923481	0	0.000634916	0.00568613	0.0217686	0.00395086	0.00130947	0.00778769	0.00459765	0.00295261	0.00833149	0.00575022	0.00121977	0.0010306	0.000695351	0.000879338
762		0.0476917	0.0125464	0.000131408	0.00300036	0.000683878	0	0.00102471	0.00291117	0.000891759	0	0.000608023	0.00560191	0.0216133	0.00387644	0.00126838	0.00767047	0.00451465	0.00289303	0.00821825	0.00566657	0.00118298	0.000993322	0.000666505	0.000844892
763		0.0475035	0.0124123	0.000114998	0.00293782	0.000656858	0	0.000987531	0.00284885	0.000860636	0	0.000581647	0.00551843	0.0214586	0.00380291	0.00122801	0.00755446	0.00443263	0.00283423	0.00810602	0.00558368	0.00114682	0.000956767	0.000638249	0.000811131
764		0.0473154	0.0122791	9.90302e-05	0.00287621	0.000630366	0	0.000951156	0.00278741	0.000830105	0	0.000555783	0.00543569	0.0213043	0.00373029	0.00118834	0.00743967	0.00435158	0.00277621	0.0079948	0.00550155	0.00111129	0.000920924	0.000610578	0.000778048
765		0.0471271	0.0121469	8.34995e-05	0.00281551	0.000604398	0	0.000915573	0.00272683	0.000800157	0	0.000530425	0.0053537	0.0211507	0.00365857	0.00114937	0.00732608	0.00427149	0.00271895	0.00788458	0.00542016	0.00107638	0.000885785	0.000583486	0.000745635
766		0.0469388	0.0120156	6.84015e-05	0.00275573	0.000578947	0	0.000880771	0.00266711	0.000770787	0	0.000505568	0.00527244	0.0209975	0.00358774	0.0011111	0.00721368	0.00419237	0.00266246	0.00777536	0.00533953	0.00104209	0.00085134	0.000556966	0.000713886
767		0.0467505	0.0118852	5.37311e-05	0.00269685	0.000554007	0	0.000846737	0.00260825	0.000741987	0	0.000481207	0.00519192	0.0208449	0.0035178	0.00107351	0.00710248	0.0041142	0.00260671	0.00766712	0.00525965	0.00100841	0.000817582	0.000531011	0.000682793
768		0.0465621	0.0117557	3.94837e-05	0.00263885	0.000529574	0	0.000813459	0.00255024	0.000713749	0	0.000457339	0.00511215	0.0206929	0.00344874	0.00103661	0.00699247	0.00403698	0.00255172	0.00755988	0.00518052	0.000975326	0.0007845	0.000505616	0.000652348
769		0.0463737	0.0116272	2.56545e-05	0.00258175	0.000505642	0	0.000780925	0.00249306	0.000686068	0	0.000433957	0.00503311	0.0205414	0.00338057	0.00100038	0.00688363	0.00396071	0.00249746	0.00745362	0.00510213	0.000942842	0.000752088	0.000480774	0.000622545
770		0.0461853	0.0114996	1.22385e-05	0.00252551	0.000482206	0	0.000749122	0.00243673	0.000658935	0	0.000411058	0.0049548	0.0203905	0.00331326	0.000964815	0.00677596	0.00388538	0.00244394	0.00734833	0.00502449	0.000910947	0.000720337	0.000456478	0.000593376
771		0.0459968	0.0113729	0	0.00247014	0.000459259	0	0.00071804	0.00238121	0.000632344	0	0.000388637	0.00487722	0.0202401	0.00324683	0.000929915	0.00666945	0.00381098	0.00239114	0.00724402	0.00494759	0.000879636	0.000689238	0.000432721	0.000564833
772		0.0458084	0.0112471	0	0.00241562	0.000436796	0	0.000687667	0.00232652	0.000606287	0	0.00036669	0.00480038	0.0200902	0.00318126	0.000895669	0.0065641	0.00373752	0.00233907	0.00714068	0.00487144	0.000848903	0.000658783	0.000409498	0.00053691
773		0.04562	0.0111223	0	0.00236195	0.000414812	0	0.000657991	0.00227265	0.000580759	0	0.000345213	0.00472427	0.019941	0.00311655	0.000862071	0.0064599	0.00366497	0.00228771	0.0070383	0.00479602	0.00081874	0.000628965	0.000386801	0.000509598
774		0.0454315	0.0109984	0	0.00230912	0.000393302	0	0.000629001	0.00221958	0.000555752	0	0.000324202	0.00464889	0.0197923	0.00305269	0.000829115	0.00635685	0.00359335	0.00223706	0.00693688	0.00472133	0.000789142	0.000599775	0.000364624	0.000482891
775		0.0452431	0.0108753	0	0.00225711	0.00037226	0	0.000600686	0.00216731	0.00053126	0	0.000303651	0.00457423	0.0196441	0.00298968	0.000796794	0.00625493	0.00352264	0.00218711	0.00683641	0.00464739	0.000760103	0.000571207	0.00034296	0.00045678
776		0.0450547	0.0107532	0	0.00220593	0.000351682	0	0.000573034	0.00211583	0.000507276	0	0.000283559	0.0045003	0.0194966	0.00292752	0.000765102	0.00615413	0.00345283	0.00213787	0.0067369	0.00457417	0.000731617	0.000543253	0.000321803	0.00043126
777		0.0448663	0.010632	0	0.00215555	0.000331561	0	0.000546036	0.00206513	0.000483794	0	0.000263918	0.00442709	0.0193496	0.00286619	0.00073403	0.00605446	0.00338393	0.00208931	0.00663833	0.00450168	0.000703677	0.000515906	0.000301147	0.000406321
778		0.044678	0.0105118	0	0.00210597	0.000311893	0	0.000519679	0.00201522	0.000460809	0	0.000244726	0.0043546	0.0192031	0.0028057	0.000703574	0.0059559	0.00331592	0.00204143	0.00654071	0.00442992	0.000676278	0.000489157	0.000280985	0.000381958
779		0.0444897	0.0103924	0	0.00205718	0.000292672	0	0.000493954	0.00196607	0.000438313	0	0.000225978	0.00428284	0.0190573	0.00274603	0.000673726	0.00585846	0.00324879	0.00199424	0.00644402	0.00435889	0.000649414	0.000463002	0.000261311	0.000358163
780		0.0443014	0.0102739	0	0.00200917	0.000273893	0	0.000468849	0.00191768	0.000416301	0	0.000207669	0.00421179	0.018912	0.00268718	0.00064448	0.00576211	0.00318255	0.00194772	0.00634827	0.00428857	0.000623077	0.000437431	0.000242119	0.000334929
781		0.0441132	0.0101564	0	0.00196194	0.000255551	0	0.000444354	0.00187005	0.000394765	0	0.000189794	0.00414146	0.0187674	0.00262915	0.000615828	0.00566686	0.00311719	0.00190186	0.00625344	0.00421898	0.000597263	0.000412437	0.000223402	0.000312247
782		0.0439251	0.0100397	0	0.00191547	0.000237639	0	0.000420458	0.00182317	0.000373702	0	0.000172348	0.00407184	0.0186233	0.00257192	0.000587765	0.00557269	0.0030527	0.00185667	0.00615954	0.0041501	0.000571965	0.000388015	0.000205155	0.000290112
783		0.043737	0.00992393	0	0.00186975	0.000220152	0	0.00039715	0.00177703	0.000353103	0	0.000155327	0.00400294	0.0184798	0.0025155	0.000560282	0.00547961	0.00298907	0.00181213	0.00606657	0.00408193	0.000547178	0.000364155	0.000187372	0.000268516
784		0.043549	0.00980906	0	0.00182478	0.000203085	0	0.000374421	0.00173161	0.000332963	0	0.000138725	0.00393475	0.0183368	0.00245987	0.000533375	0.00538759	0.0029263	0.00176824	0.0059745	0.00401448	0.000522895	0.000340852	0.000170045	0.000247452
785		0.0433611	0.00969508	0	0.00178054	0.000186433	0	0.00035226	0.00168692	0.000313276	0	0.000122538	0.00386727	0.0181945	0.00240502	0.000507035	0.00529664	0.00286438	0.001725	0.00588335	0.00394773	0.00049911	0.000318098	0.00015317	0.000226911
786		0.0431733	0.009582	0	0.00173703	0.00017019	0	0.000330657	0.00164295	0.000294037	0	0.000106761	0.0038005	0.0180527	0.00235096	0.000481258	0.00520675	0.0028033	0.00168239	0.0057931	0.00388168	0.00047582	0.000295887	0.000136741	0.000206888
787		0.0429855	0.0094698	0	0.00169423	0.000154351	0	0.000309602	0.00159968	0.00027524	0	9.13888e-05	0.00373443	0.0179116	0.00229768	0.000456035	0.00511792	0.00274306	0.00164041	0.00570376	0.00381633	0.000453016	0.000274212	0.00012075	0.000187376
788		0.0427979	0.00935848	0	0.00165215	0.000138911	0	0.000289086	0.00155712	0.00025688	0	7.64167e-05	0.00366907	0.017771	0.00224516	0.000431361	0.00503012	0.00268366	0.00159905	0.00561531	0.00375169	0.000430696	0.000253066	0.000105194	0.000168366
789		0.0426104	0.00924805	0	0.00161076	0.000123865	0	0.000269099	0.00151524	0.00023895	0	6.184e-05	0.0036044	0.0176311	0.00219341	0.00040723	0.00494336	0.00262508	0.00155832	0.00552776	0.00368773	0.000408852	0.000232442	9.00648e-05	0.000149853
790		0.0424229	0.0091385	0	0.00157007	0.000109208	0	0.000249632	0.00147405	0.000221446	0	4.7654e-05	0.00354044	0.0174917	0.00214241	0.000383635	0.00485763	0.00256732	0.0015182	0.0054411	0.00362447	0.000387479	0.000212335	7.53581e-05	0.00013183
791		0.0422356	0.00902982	0	0.00153005	9.49359e-05	0	0.000230674	0.00143354	0.000204363	0	3.3854e-05	0.00347718	0.0173529	0.00209216	0.00036057	0.00477292	0.00251037	0.00147868	0.00535531	0.0035619	0.000366572	0.000192736	6.10678e-05	0.000114289
792		0.0420484	0.00892201	0	0.00149071	8.10428e-05	0	0.000212217	0.00139369	0.000187695	0	2.04353e-05	0.00341461	0.0172147	0.00204265	0.000338029	0.00468922	0.00245422	0.00143976	0.00527041	0.00350001	0.000346125	0.000173641	4.71883e-05	9.72261e-05
793		0.0418614	0.00881507	0	0.00145204	6.75244e-05	0	0.000194251	0.00135451	0.000171438	0	7.39351e-06	0.00335273	0.0170772	0.00199387	0.000316007	0.00460652	0.00239888	0.00140144	0.00518638	0.0034388	0.000326132	0.000155042	3.3714e-05	8.06332e-05
794		0.0416745	0.00870901	0	0.00141402	5.43757e-05	0	0.000176766	0.00131597	0.000155586	0	0	0.00329154	0.0169402	0.00194583	0.000294496	0.00452482	0.00234432	0.00136371	0.00510322	0.00337827	0.000306588	0.000136933	2.06394e-05	6.45048e-05
795		0.0414877	0.0086038	0	0.00137664	4.1592e-05	0	0.000159753	0.00127809	0.000140135	0	0	0.00323104	0.0168038	0.0018985	0.000273492	0.00444411	0.00229056	0.00132657	0.00502093	0.00331841	0.000287486	0.000119307	7.95895e-06	4.88348e-05
796		0.041301	0.00849945	0	0.0013399	2.91684e-05	0	0.000143205	0.00124084	0.000125078	0	0	0.00317122	0.016668	0.00185189	0.000252989	0.00436438	0.00223757	0.00129	0.00493949	0.00325923	0.000268822	0.000102158	0	3.36172e-05
797		0.0411146	0.00839597	0	0.00130379	1.70998e-05	0	0.00012711	0.00120422	0.000110412	0	0	0.00311208	0.0165328	0.00180599	0.000232979	0.00428562	0.00218535	0.001254	0.00485891	0.00320072	0.00025059	8.54791e-05	0	1.8846e-05
798		0.0409282	0.00829333	0	0.0012683	5.38132e-06	0	0.000111462	0.00116823	9.6131e-05	0	0	0.00305361	0.0163983	0.00176079	0.000213457	0.00420783	0.00213389	0.00121857	0.00477918	0.00314287	0.000232785	6.92631e-05	0	4.51518e-06
799		0.0407421	0.00819155	0	0.00123342	0	0	9.62515e-05	0.00113285	8.22297e-05	0	0	0.00299582	0.0162643	0.00171628	0.000194418	0.004131	0.00208319	0.0011837	0.0047003	0.00308568	0.000215401	5.35039e-05	0	0
800		0.0405561	0.00809061	0	0.00119914	0	0	8.14706e-05	0.00109808	6.8703e-05	0	0	0.0029387	0.0161309	0.00167246	0.000175854	0.00405511	0.00203325	0.00114938	0.00462225	0.00302914	0.000198432	3.81949e-05	0	0
801		0.0403703	0.00799052	0	0.00116545	0	0	6.71112e-05	0.00106391	5.5546e-05	0	0	0.00288225	0.0159982	0.00162932	0.000157761	0.00398017	0.00198404	0.00111561	0.00454505	0.00297327	0.000181874	2.33297e-05	0	0
802		0.0401846	0.00789126	0	0.00113235	0	0	5.31651e-05	0.00103033	4.27537e-05	0	0	0.00282646	0.015866	0.00158685	0.00014013	0.00390616	0.00193557	0.00108239	0.00446867	0.00291804	0.000165722	8.90189e-06	0	0
803		0.0399992	0.00779284	0	0.00109983	0	0	3.96242e-05	0.000997333	3.03213e-05	0	0	0.00277133	0.0157345	0.00154505	0.000122957	0.00383307	0.00188783	0.0010497	0.00439312	0.00286346	0.000149969	0	0	0
804		0.0398139	0.00769526	0	0.00106788	0	0	2.64804e-05	0.000964918	1.8244e-05	0	0	0.00271686	0.0156035	0.00150391	0.000106235	0.0037609	0.00184081	0.00101754	0.00431839	0.00280952	0.00013461	0	0	0
805		0.0396289	0.0075985	0	0.00103649	0	0	1.37257e-05	0.000933075	6.51697e-06	0	0	0.00266304	0.0154732	0.00146342	8.99582e-05	0.00368964	0.0017945	0.000985915	0.00424447	0.00275621	0.000119642	0	0	0
806		0.039444	0.00750257	0	0.00100566	0	0	1.35222e-06	0.000901796	0	0	0	0.00260987	0.0153435	0.00142357	7.41199e-05	0.00361929	0.0017489	0.000954807	0.00417137	0.00270355	0.000105057	0	0	0
807		0.0392594	0.00740746	0	0.000975371	0	0	0	0.000871076	0	0	0	0.00255735	0.0152143	0.00138437	5.87142e-05	0.00354982	0.00170401	0.000924216	0.00409907	0.00265151	9.08507e-05	0	0	0
808		0.0390749	0.00731316	0	0.000945625	0	0	0	0.000840907	0	0	0	0.00250546	0.0150858	0.0013458	4.3735e-05	0.00348124	0.0016598	0.000894134	0.00402756	0.00260009	7.70186e-05	0	0	0
809		0.0388907	0.00721969	0	0.000916412	0	0	0	0.000811284	0	0	0	0.00245422	0.0149579	0.00130785	2.91762e-05	0.00341354	0.00161628	0.000864559	0.00395686	0.0025493	6.35552e-05	0	0	0
810		0.0387067	0.00712702	0	0.000887725	0	0	0	0.000782199	0	0	0	0.0024036	0.0148306	0.00127053	1.50318e-05	0.00334671	0.00157343	0.000835483	0.00388694	0.00249912	5.04557e-05	0	0	0
811		0.0385229	0.00703516	0	0.000859557	0	0	0	0.000753647	0	0	0	0.00235362	0.0147039	0.00123381	1.29598e-06	0.00328074	0.00153126	0.000806901	0.0038178	0.00244956	3.77149e-05	0	0	0
812		0.0383394	0.0069441	0	0.0008319	0	0	0	0.000725622	0	0	0	0.00230426	0.0145778	0.00119771	0	0.00321562	0.00148975	0.000778809	0.00374945	0.0024006	2.5328e-05	0	0	0
813		0.0381561	0.00685384	0	0.000804748	0	0	0	0.000698117	0	0	0	0.00225553	0.0144524	0.0011622	0	0.00315134	0.0014489	0.000751202	0.00368186	0.00235225	1.32902e-05	0	0	0
814		0.0379731	0.00676438	0	0.000778094	0	0	0	0.000671126	0	0	0	0.00220741	0.0143275	0.00112728	0	0.0030879	0.0014087	0.000724075	0.00361504	0.00230449	1.59645e-06	0	0	0
815		0.0377903	0.0066757	0	0.000751931	0	0	0	0.000644644	0	0	0	0.00215991	0.0142033	0.00109295	0	0.0030253	0.00136914	0.000697423	0.00354898	0.00225733	0	0	0	0
816		0.0376077	0.00658782	0	0.000726254	0	0	0	0.000618663	0	0	0	0.00211301	0.0140796	0.00105919	0	0.00296351	0.00133022	0.000671241	0.00348368	0.00221076	0	0	0	0
817		0.0374255	0.00650072	0	0.000701054	0	0	0	0.000593179	0	0	0	0.00206672	0.0139566	0.00102601	0	0.00290253	0.00129193	0.000645525	0.00341913	0.00216478	0	0	0	0
818		0.0372435	0.0064144	0	0.000676327	0	0	0	0.000568185	0	0	0	0.00202103	0.0138342	0.000993393	0	0.00284236	0.00125427	0.00062027	0.00335532	0.00211938	0	0	0	0
819		0.0370617	0.00632886	0	0.000652065	0	0	0	0.000543676	0	0	0	0.00197594	0.0137123	0.000961334	0	0.00278299	0.00121722	0.000595472	0.00329225	0.00207455	0	0	0	0
820		0.0368803	0.00624409	0	0.000628263	0	0	0	0.000519645	0	0	0	0.00193144	0.0135911	0.000929828	0	0.00272441	0.00118078	0.000571126	0.00322991	0.00203029	0	0	0	0
821		0.0366991	0.00616009	0	0.000604913	0	0	0	0.000496088	0	0	0	0.00188753	0.0134705	0.000898867	0	0.00266662	0.00114495	0.000547229	0.0031683	0.0019866	0	0	0	0
822		0.0365182	0.00607685	0	0.000582009	0	0	0	0.000472997	0	0	0	0.0018442	0.0133505	0.000868445	0	0.0026096	0.00110972	0.000523774	0.00310741	0.00194347	0	0	0	0
823		0.0363376	0.00599437	0	0.000559546	0	0	0	0.00045037	0	0	0	0.00180146	0.0132312	0.000838556	0	0.00255334	0.00107507	0.000500759	0.00304724	0.0019009	0	0	0	0
824		0.0361573	0.00591265	0	0.000537517	0	0	0	0.000428198	0	0	0	0.00175929	0.0131124	0.000809193	0	0.00249785	0.00104102	0.000478178	0.00298778	0.00185888	0	0	0	0
825		0.0359773	0.00583169	0	0.000515915	0	0	0	0.000406478	0	0	0	0.00171769	0.0129942	0.000780351	0	0.00244312	0.00100754	0.000456028	0.00292902	0.00181741	0	0	0	0
826		0.0357975	0.00575147	0	0.000494735	0	0	0	0.000385204	0	0	0	0.00167666	0.0128767	0.000752023	0	0.00238913	0.000974627	0.000434303	0.00287096	0.00177648	0	0	0	0
827		0.0356182	0.00567199	0	0.00047397	0	0	0	0.000364371	0	0	0	0.00163619	0.0127597	0.000724204	0	0.00233588	0.000942283	0.000413	0.00281359	0.00173609	0	0	0	0
828		0.0354391	0.00559326	0	0.000453615	0	0	0	0.000343974	0	0	0	0.00159627	0.0126434	0.000696887	0	0.00228336	0.000910498	0.000392114	0.00275691	0.00169623	0	0	0	0
829		0.0352603	0.00551526	0	0.000433664	0	0	0	0.000324007	0	0	0	0.00155691	0.0125276	0.000670067	0	0.00223157	0.000879264	0.000371641	0.00270092	0.0016569	0	0	0	0
830		0.0350819	0.00543799	0	0.00041411	0	0	0	0.000304465	0	0	0	0.00151809	0.0124125	0.000643737	0	0.00218049	0.000848576	0.000351576	0.0026456	0.0016181	0	0	0	0
831		0.0349038	0.00536146	0	0.000394949	0	0	0	0.000285344	0	0	0	0.00147982	0.0122979	0.000617893	0	0.00213014	0.000818426	0.000331915	0.00259095	0.00157981	0	0	0	0
832		0.034726	0.00528564	0	0.000376176	0	0	0	0.000266638	0	0	0	0.00144208	0.012184	0.000592527	0	0.00208048	0.000788808	0.000312653	0.00253697	0.00154204	0	0	0	0
833		0.0345486	0.00521055	0	0.000357784	0	0	0	0.000248342	0	0	0	0.00140487	0.0120707	0.000567635	0	0.00203153	0.000759717	0.000293787	0.00248365	0.00150478	0	0	0	0
834		0.0343715	0.00513617	0	0.000339768	0	0	0	0.000230453	0	0	0	0.00136819	0.011958	0.000543211	0	0.00198326	0.000731144	0.000275311	0.00243099	0.00146803	0	0	0	0
835		0.0341947	0.0050625	0	0.000322123	0	0	0	0.000212963	0	0	0	0.00133203	0.0118459	0.000519249	0	0.00193569	0.000703086	0.000257222	0.00237898	0.00143178	0	0	0	0
836		0.0340183	0.00498954	0	0.000304843	0	0	0	0.00019587	0	0	0	0.00129639	0.0117343	0.000495744	0	0.00188879	0.000675535	0.000239515	0.00232762	0.00139603	0	0	0	0
837		0.0338423	0.00491728	0	0.000287923	0	0	0	0.000179168	0	0	0	0.00126125	0.0116234	0.000472691	0	0.00184256	0.000648485	0.000222187	0.00227689	0.00136077	0	0	0	0
838		0.0336666	0.00484571	0	0.000271358	0	0	0	0.000162853	0	0	0	0.00122663	0.0115131	0.000450085	0	0.00179701	0.000621932	0.000205234	0.00222681	0.00132601	0	0	0	0
839		0.0334913	0.00477485	0	0.000255141	0	0	0	0.00014692	0	0	0	0.0011925	0.0114034	0.00042792	0	0.00175211	0.000595868	0.000188652	0.00217735	0.00129173	0	0	0	0
840		0.0333163	0.00470467	0	0.000239269	0	0	0	0.000131364	0	0	0	0.00115887	0.0112943	0.000406191	0	0.00170787	0.000570288	0.000172437	0.00212852	0.00125793	0	0	0	0
841		0.0331418	0.00463518	0	0.000223735	0	0	0	0.00011618	0	0	0	0.00112573	0.0111858	0.000384894	0	0.00166427	0.000545187	0.000156586	0.00208031	0.00122461	0	0	0	0
842		0.0329675	0.00456636	0	0.000208535	0	0	0	0.000101365	0	0	0	0.00109308	0.0110778	0.000364024	0	0.00162132	0.00052056	0.000141094	0.00203272	0.00119176	0	0	0	0
843		0.0327937	0.00449823	0	0.000193664	0	0	0	8.69132e-05	0	0	0	0.00106091	0.0109705	0.000343575	0	0.001579	0.0004964	0.000125958	0.00198574	0.00115938	0	0	0	0
844		0.0326203	0.00443077	0	0.000179117	0	0	0	7.28203e-05	0	0	0	0.00102922	0.0108638	0.000323543	0	0.00153731	0.000472703	0.000111174	0.00193936	0.00112747	0	0	0	0
845		0.0324472	0.00436397	0	0.000164889	0	0	0	5.90816e-05	0	0	0	0.000998002	0.0107576	0.000303925	0	0.00149625	0.000449464	9.67386e-05	0.00189358	0.00109602	0	0	0	0
846		0.0322746	0.00429784	0	0.000150975	0	0	0	4.56926e-05	0	0	0	0.000967252	0.0106521	0.000284714	0	0.0014558	0.000426677	8.26486e-05	0.00184841	0.00106503	0	0	0	0
847		0.0321023	0.00423237	0	0.000137372	0	0	0	3.26486e-05	0	0	0	0.000936967	0.0105471	0.000265908	0	0.00141597	0.000404337	6.89005e-05	0.00180382	0.00103449	0	0	0	0
848		0.0319304	0.00416756	0	0.000124074	0	0	0	1.99453e-05	0	0	0	0.000907143	0.0104428	0.000247503	0	0.00137673	0.00038244	5.54908e-05	0.00175983	0.0010044	0	0	0	0
849		0.031759	0.00410339	0	0.000111078	0	0	0	7.57791e-06	0	0	0	0.000877775	0.010339	0.000229493	0	0.0013381	0.000360981	4.24162e-05	0.00171641	0.000974768	0	0	0	0
850		0.0315879	0.00403988	0	9.83785e-05	0	0	0	0	0	0	0	0.00084886	0.0102358	0.000211875	0	0.00130006	0.000339955	2.96735e-05	0.00167358	0.000945577	0	0	0	0
851		0.0314173	0.003977	0	8.59723e-05	0	0	0	0	0	0	0	0.000820395	0.0101332	0.000194646	0	0.00126261	0.000319356	1.72594e-05	0.00163132	0.000916828	0	0	0	0
852		0.0312471	0.00391477	0	7.38554e-05	0	0	0	0	0	0	0	0.000792375	0.0100312	0.000177801	0	0.00122574	0.000299181	5.17064e-06	0.00158963	0.000888519	0	0	0	0
853		0.0310773	0.00385316	0	6.20242e-05	0	0	0	0	0	0	0	0.000764797	0.00992974	0.000161337	0	0.00118944	0.000279425	0	0.00154851	0.000860647	0	0	0	0
854		0.0309079	0.00379219	0	5.04753e-05	0	0	0	0	0	0	0	0.000737658	0.0098289	0.000145249	0	0.00115371	0.000260083	0	0.00150796	0.000833207	0	0	0	0
855		0.0307389	0.00373184	0	3.92051e-05	0	0	0	0	0	0	0	0.000710954	0.00972863	0.000129534	0	0.00111854	0.00024115	0	0.00146796	0.000806197	0	0	0	0
856		0.0305704	0.00367211	0	2.82105e-05	0	0	0	0	0	0	0	0.000684683	0.00962895	0.000114189	0	0.00108393	0.000222623	0	0.00142851	0.000779614	0	0	0	0
857		0.0304023	0.00361299	0	1.74882e-05	0	0	0	0	0	0	0	0.000658841	0.00952986	9.92079e-05	0	0.00104987	0.000204496	0	0.00138962	0.000753455	0	0	0	0
858		0.0302346	0.00355449	0	7.03506e-06	0	0	0	0	0	0	0	0.000633426	0.00943134	8.45887e-05	0	0.00101636	0.000186766	0	0.00135127	0.000727715	0	0	0	0
859		0.0300674	0.0034966	0	0	0	0	0	0	0	0	0	0.000608433	0.0093334	7.03271e-05	0	0.000983387	0.000169426	0	0.00131347	0.000702393	0	0	0	0
860		0.0299006	0.0034393	0	0	0	0	0	0	0	0	0	0.000583859	0.00923603	5.64193e-05	0	0.000950946	0.000152473	0	0.00127621	0.000677484	0	0	0	0
861		0.0297343	0.00338261	0	0	0	0	0	0	0	0	0	0.000559702	0.00913924	4.28615e-05	0	0.000919032	0.000135903	0	0.00123948	0.000652985	0	0	0	0
862		0.0295684	0.00332651	0	0	0	0	0	0	0	0	0	0.000535959	0.00904303	2.96498e-05	0	0.00088764	0.00011971	0	0.00120329	0.000628893	0	0	0	0
863		0.029403	0.003271	0	0	0	0	0	0	0	0	0	0.000512626	0.00894739	1.67806e-05	0	0.000856764	0.00010389	0	0.00116762	0.000605205	0	0	0	0
864		0.029238	0.00321607	0	0	0	0	0	0	0	0	0	0.000489701	0.00885233	4.25001e-06	0	0.000826399	8.84391e-05	0	0.00113248	0.000581916	0	0	0	0
865		0.0290735	0.00316173	0	0	0	0	0	0	0	0	0	0.00046718	0.00875783	0	0	0.00079654	7.33531e-05	0	0.00109787	0.000559024	0	0	0	0
866		0.0289095	0.00310796	0	0	0	0	0	0	0	0	0	0.00044506	0.00866391	0	0	0.000767181	5.86278e-05	0	0.00106377	0.000536526	0	0	0	0
867		0.0287459	0.00305476	0	0	0	0	0	0	0	0	0	0.000423339	0.00857055	0	0	0.000738317	4.4259e-05	0	0.00103018	0.000514418	0	0	0	0
868		0.0285828	0.00300214	0	0	0	0	0	0	0	0	0	0.000402013	0.00847776	0	0	0.000709944	3.02426e-05	0	0.000997111	0.000492696	0	0	0	0
869		0.0284202	0.00295008	0	0	0	0	0	0	0	0	0	0.00038108	0.00838554	0	0	0.000682058	1.65747e-05	0	0.000964546	0.000471359	0	0	0	0
870		0.0282581	0.00289858	0	0	0	0	0	0	0	0	0	0.000360537	0.00829388	0	0	0.000654652	3.25118e-06	0	0.000932484	0.000450402	0	0	0	0
871		0.0280964	0.00284763	0	0	0	0	0	0	0	0	0	0.000340382	0.00820279	0	0	0.000627723	0	0	0.000900924	0.000429823	0	0	0	0
872		0.0279352	0.00279724	0	0	0	0	0	0	0	0	0	0.00032061	0.00811226	0	0	0.000601266	0	0	0.00086986	0.000409618	0	0	0	0
873		0.0277745	0.0027474	0	0	0	0	0	0	0	0	0	0.000301221	0.00802229	0	0	0.000575277	0	0	0.00083929	0.000389785	0	0	0	0
874		0.0276143	0.00269811	0	0	0	0	0	0	0	0	0	0.00028221	0.00793288	0	0	0.000549751	0	0	0.000809211	0.000370319	0	0	0	0
875		0.0274546	0.00264935	0	0	0	0	0	0	0	0	0	0.000263576	0.00784403	0	0	0.000524683	0	0	0.000779618	0.000351219	0	0	0	0
876		0.0272953	0.00260114	0	0	0	0	0	0	0	0	0	0.000245316	0.00775574	0	0	0.000500071	0	0	0.00075051	0.000332482	0	0	0	0
877		0.0271366	0.00255346	0	0	0	0	0	0	0	0	0	0.000227427	0.00766801	0	0	0.000475908	0	0	0.000721882	0.000314104	0	0	0	0
878		0.0269784	0.0025063	0	0	0	0	0	0	0	0	0	0.000209908	0.00758083	0	0	0.000452191	0	0	0.000693731	0.000296083	0	0	0	0
879		0.0268206	0.00245968	0	0	0	0	0	0	0	0	0	0.000192754	0.00749421	0	0	0.000428917	0	0	0.000666054	0.000278415	0	0	0	0
880		0.0266634	0.00241357	0	0	0	0	0	0	0	0	0	0.000175965	0.00740814	0	0	0.00040608	0	0	0.000638847	0.000261097	0	0	0	0
881		0.0265067	0.00236799	0	0	0	0	0	0	0	0	0	0.000159537	0.00732263	0	0	0.000383676	0	0	0.000612108	0.000244127	0	0	0	0
882		0.0263505	0.00232291	0	0	0	0	0	0	0	0	0	0.000143467	0.00723766	0	0	0.000361703	0	0	0.000585833	0.000227501	0	0	0	0
883		0.0261947	0.00227835	0	0	0	0	0	0	0	0	0	0.000127752	0.00715325	0	0	0.000340156	0	0	0.000560019	0.000211216	0	0	0	0
884		0.0260396	0.0022343	0	0	0	0	0	0	0	0	0	0.000112391	0.00706939	0	0	0.000319032	0	0	0.000534662	0.000195269	0	0	0	0
885		0.0258849	0.00219075	0	0	0	0	0	0	0	0	0	9.73798e-05	0.00698607	0	0	0.000298327	0	0	0.00050976	0.000179657	0	0	0	0
886		0.0257307	0.0021477	0	0	0	0	0	0	0	0	0	8.27162e-05	0.0069033	0	0	0.000278038	0	0	0.00048531	0.000164377	0	0	0	0
887		0.0255771	0.00210514	0	0	0	0	0	0	0	0	0	6.83975e-05	0.00682108	0	0	0.000258161	0	0	0.000461307	0.000149425	0	0	0	0
888		0.025424	0.00206308	0	0	0	0	0	0	0	0	0	5.44208e-05	0.0067394	0	0	0.000238693	0	0	0.000437751	0.000134799	0	0	0	0
889		0.0252714	0.0020215	0	0	0	0	0	0	0	0	0	4.07838e-05	0.00665826	0	0	0.000219632	0	0	0.000414637	0.000120497	0	0	0	0
890		0.0251193	0.00198041	0	0	0	0	0	0	0	0	0	2.74836e-05	0.00657767	0	0	0.000200973	0	0	0.000391962	0.000106514	0	0	0	0
891		0.0249678	0.0019398	0	0	0	0	0	0	0	0	0	1.45178e-05	0.00649762	0	0	0.000182715	0	0	0.000369725	9.28491e-05	0	0	0	0
892		0.0248168	0.00189967	0	0	0	0	0	0	0	0	0	1.88393e-06	0.00641811	0	0	0.000164853	0	0	0.000347921	7.94991e-05	0	0	0	0
893		0.0246663	0.00186002	0	0	0	0	0	0	0	0	0	0	0.00633914	0	0	0.000147386	0	0	0.000326548	6.64617e-05	0	0	0	0
894		0.0245164	0.00182083	0	0	0	0	0	0	0	0	0	0	0.00626072	0	0	0.00013031	0	0	0.000305603	5.37342e-05	0	0	0	0
895		0.0243669	0.00178211	0	0	0	0	0	0	0	0	0	0	0.00618283	0	0	0.000113622	0	0	0.000285082	4.13143e-05	0	0	0	0
896		0.0242181	0.00174386	0	0	0	0	0	0	0	0	0	0	0.00610547	0	0	9.732e-05	0	0	0.000264983	2.91995e-05	0	0	0	0
897		0.0240697	0.00170606	0	0	0	0	0	0	0	0	0	0	0.00602866	0	0	8.1401e-05	0	0	0.000245303	1.73874e-05	0	0	0	0
898		0.0239219	0.00166872	0	0	0	0	0	0	0	0	0	0	0.00595239	0	0	6.58621e-05	0	0	0.000226039	5.87545e-06	0	0	0	0
899		0.0237747	0.00163183	0	0	0	0	0	0	0	0	0	0	0.00587665	0	0	5.07006e-05	0	0	0.000207187	0	0	0	0	0
900		0.023628	0.0015954	0	0	0	0	0	0	0	0	0	0	0.00580144	0	0	3.59137e-05	0	0	0.000188746	0	0	0	0	0
901		0.0234818	0.00155941	0	0	0	0	0	0	0	0	0	0	0.00572677	0	0	2.14984e-05	0	0	0.000170711	0	0	0	0	0
902		0.0233362	0.00152386	0	0	0	0	0	0	0	0	0	0	0.00565264	0	0	7.45193e-06	0	0	0.00015308	0	0	0	0	0
903		0.0231911	0.00148875	0	0	0	0	0	0	0	0	0	0	0.00557904	0	0	0	0	0	0.00013585	0	0	0	0	0
904		0.0230466	0.00145407	0	0	0	0	0	0	0	0	0	0	0.00550597	0	0	0	0	0	0.000119018	0	0	0	0	0
905		0.0229026	0.00141983	0	0	0	0	0	0	0	0	0	0	0.00543344	0	0	0	0	0	0.000102582	0	0	0	0	0
906		0.0227592	0.00138602	0	0	0	0	0	0	0	0	0	0	0.00536144	0	0	0	0	0	8.65366e-05	0	0	0	0	0
907		0.0226163	0.00135263	0	0	0	0	0	0	0	0	0	0	0.00528997	0	0	0	0	0	7.08806e-05	0	0	0	0	0
908		0.022474	0.00131967	0	0	0	0	0	0	0	0	0	0	0.00521903	0	0	0	0	0	5.56105e-05	0	0	0	0	0
909		0.0223322	0.00128713	0	0	0	0	0	0	0	0	0	0	0.00514862	0	0	0	0	0	4.07231e-05	0	0	0	0	0
910		0.022191	0.001255	0	0	0	0	0	0	0	0	0	0	0.00507874	0	0	0	0	0	2.62154e-05	0	0	0	0	0
911		0.0220503	0.00122328	0	0	0	0	0	0	0	0	0	0	0.00500939	0	0	0	0	0	1.20841e-05	0	0	0	0	0
912		0.0219102	0.00119198	0	0	0	0	0	0	0	0	0	0	0.00494056	0	0	0	0	0	0	0	0	0	0	0
913		0.0217707	0.00116108	0	0	0	0	0	0	0	0	0	0	0.00487227	0	0	0	0	0	0	0	0	0	0	0
914		0.0216317	0.00113059	0	0	0	0	0	0	0	0	0	0	0.0048045	0	0	0	0	0	0	0	0	0	0	0
915		0.0214932	0.0011005	0	0	0	0	0	0	0	0	0	0	0.00473726	0	0	0	0	0	0	0	0	0	0	0
916		0.0213554	0.00107081	0	0	0	0	0	0	0	0	0	0	0.00467054	0	0	0	0	0	0	0	0	0	0	0
917		0.021218	0.00104152	0	0	0	0	0	0	0	0	0	0	0.00460435	0	0	0	0	0	0	0	0	0	0	0
918		0.0210813	0.00101262	0	0	0	0	0	0	0	0	0	0	0.00453869	0	0	0	0	0	0	0	0	0	0	0
919		0.0209451	0.000984109	0	0	0	0	0	0	0	0	0	0	0.00447355	0	0	0	0	0	0	0	0	0	0	0
920		0.0208095	0.000955989	0	0	0	0	0	0	0	0	0	0	0.00440893	0	0	0	0	0	0	0	0	0	0	0
921		0.0206744	0.000928255	0	0	0	0	0	0	0	0	0	0	0.00434484	0	0	0	0	0	0	0	0	0	0	0
922		0.0205399	0.000900904	0	0	0	0	0	0	0	0	0	0	0.00428127	0	0	0	0	0	0	0	0	0	0	0
923		0.0204059	0.000873935	0	0	0	0	0	0	0	0	0	0	0.00421822	0	0	0	0	0	0	0	0	0	0	0
924		0.0202726	0.000847343	0	0	0	0	0	0	0	0	0	0	0.00415569	0	0	0	0	0	0	0	0	0	0	0
925		0.0201397	0.000821128	0	0	0	0	0	0	0	0	0	0	0.00409369	0	0	0	0	0	0	0	0	0	0	0
926		0.0200075	0.000795286	0	0	0	0	0	0	0	0	0	0	0.0040322	0	0	0	0	0	0	0	0	0	0	0
927		0.0198758	0.000769815	0	0	0	0	0	0	0	0	0	0	0.00397123	0	0	0	0	0	0	0	0	0	0	0
928		0.0197447	0.000744712	0	0	0	0	0	0	0	0	0	0	0.00391078	0	0	0	0	0	0	0	0	0	0	0
929		0.0196141	0.000719975	0	0	0	0	0	0	0	0	0	0	0.00385085	0	0	0	0	0	0	0	0	0	0	0
930		0.0194841	0.000695601	0	0	0	0	0	0	0	0	0	0	0.00379144	0	0	0	0	0	0	0	0	0	0	0
931		0.0193547	0.000671588	0	0	0	0	0	0	0	0	0	0	0.00373254	0	0	0	0	0	0	0	0	0	0	0
932		0.0192258	0.000647935	0	0	0	0	0	0	0	0	0	0	0.00367415	0	0	0	0	0	0	0	0	0	0	0
933		0.0190975	0.000624637	0	0	0	0	0	0	0	0	0	0	0.00361628	0	0	0	0	0	0	0	0	0	0	0
934		0.0189697	0.000601694	0	0	0	0	0	0	0	0	0	0	0.00355893	0	0	0	0	0	0	0	0	0	0	0
935		0.0188426	0.000579103	0	0	0	0	0	0	0	0	0	0	0.00350208	0	0	0	0	0	0	0	0	0	0	0
936		0.018716	0.000556861	0	0	0	0	0	0	0	0	0	0	0.00344575	0	0	0	0	0	0	0	0	0	0	0
937		0.0185899	0.000534967	0	0	0	0	0	0	0	0	0	0	0.00338992	0	0	0	0	0	0	0	0	0	0	0
938		0.0184644	0.000513418	0	0	0	0	0	0	0	0	0	0	0.00333461	0	0	0	0	0	0	0	0	0	0	0
939		0.0183395	0.000492212	0	0	0	0	0	0	0	0	0	0	0.0032798	0	0	0	0	0	0	0	0	0	0	0
940		0.0182152	0.000471347	0	0	0	0	0	0	0	0	0	0	0.0032255	0	0	0	0	0	0	0	0	0	0	0
941		0.0180914	0.000450821	0	0	0	0	0	0	0	0	0	0	0.0031717	0	0	0	0	0	0	0	0	0	0	0
942		0.0179681	0.000430632	0	0	0	0	0	0	0	0	0	0	0.00311842	0	0	0	0	0	0	0	0	0	0	0
943		0.0178455	0.000410777	0	0	0	0	0	0	0	0	0	0	0.00306563	0	0	0	0	0	0	0	0	0	0	0
944		0.0177234	0.000391255	0	0	0	0	0	0	0	0	0	0	0.00301335	0	0	0	0	0	0	0	0	0	0	0
945		0.0176018	0.000372063	0	0	0	0	0	0	0	0	0	0	0.00296157	0	0	0	0	0	0	0	0	0	0	0
946		0.0174808	0.000353198	0	0	0	0	0	0	0	0	0	0	0.00291029	0	0	0	0	0	0	0	0	0	0	0
947		0.0173604	0.00033466	0	0	0	0	0	0	0	0	0	0	0.00285951	0	0	0	0	0	0	0	0	0	0	0
948		0.0172405	0.000316444	0	0	0	0	0	0	0	0	0	0	0.00280923	0	0	0	0	0	0	0	0	0	0	0
949		0.0171212	0.00029855	0	0	0	0	0	0	0	0	0	0	0.00275944	0	0	0	0	0	0	0	0	0	0	0
950		0.0170025	0.000280974	0	0	0	0	0	0	0	0	0	0	0.00271015	0	0	0	0	0	0	0	0	0	0	0
951		0.0168843	0.000263715	0	0	0	0	0	0	0	0	0	0	0.00266136	0	0	0	0	0	0	0	0	0	0	0
952		0.0167667	0.000246769	0	0	0	0	0	0	0	0	0	0	0.00261306	0	0	0	0	0	0	0	0	0	0	0
953		0.0166496	0.000230136	0	0	0	0	0	0	0	0	0	0	0.00256526	0	0	0	0	0	0	0	0	0	0	0
954		0.0165331	0.000213812	0	0	0	0	0	0	0	0	0	0	0.00251795	0	0	0	0	0	0	0	0	0	0	0
955		0.0164172	0.000197796	0	0	0	0	0	0	0	0	0	0	0.00247112	0	0	0	0	0	0	0	0	0	0	0
956		0.0163018	0.000182084	0	0	0	0	0	0	0	0	0	0	0.00242479	0	0	0	0	0	0	0	0	0	0	0
957		0.016187	0.000166675	0	0	0	0	0	0	0	0	0	0	0.00237894	0	0	0	0	0	0	0	0	0	0	0
958		0.0160727	0.000151567	0	0	0	0	0	0	0	0	0	0	0.00233358	0	0	0	0	0	0	0	0	0	0	0
959		0.0159589	0.000136756	0	0	0	0	0	0	0	0	0	0	0.0022887	0	0	0	0	0	0	0	0	0	0	0
960		0.0158458	0.00012224	0	0	0	0	0	0	0	0	0	0	0.0022443	0	0	0	0	0	0	0	0	0	0	0
961		0.0157331	0.000108018	0	0	0	0	0	0	0	0	0	0	0.00220039	0	0	0	0	0	0	0	0	0	0	0
962		0.0156211	9.40855e-05	0	0	0	0	0	0	0	0	0	0	0.00215695	0	0	0	0	0	0	0	0	0	0	0
963		0.0155096	8.04413e-05	0	0	0	0	0	0	0	0	0	0	0.002114	0	0	0	0	0	0	0	0	0	0	0
964		0.0153986	6.70826e-05	0	0	0	0	0	0	0	0	0	0	0.00207151	0	0	0	0	0	0	0	0	0	0	0
965		0.0152882	5.40069e-05	0	0	0	0	0	0	0	0	0	0	0.00202951	0	0	0	0	0	0	0	0	0	0	0
966		0.0151783	4.12117e-05	0	0	0	0	0	0	0	0	0	0	0.00198797	0	0	0	0	0	0	0	0	0	0	0
967		0.015069	2.86945e-05	0	0	0	0	0	0	0	0	0	0	0.0019469	0	0	0	0	0	0	0	0	0	0	0
968		0.0149602	1.6453e-05	0	0	0	0	0	0	0	0	0	0	0.00190631	0	0	0	0	0	0	0	0	0	0	0
969		0.014852	4.48462e-06	0	0	0	0	0	0	0	0	0	0	0.00186617	0	0	0	0	0	0	0	0	0	0	0
970		0.0147443	0	0	0	0	0	0	0	0	0	0	0	0.00182651	0	0	0	0	0	0	0	0	0	0	0
971		0.0146372	0	0	0	0	0	0	0	0	0	0	0	0.0017873	0	0	0	0	0	0	0	0	0	0	0
972		0.0145306	0	0	0	0	0	0	0	0	0	0	0	0.00174855	0	0	0	0	0	0	0	0	0	0	0
973		0.0144245	0	0	0	0	0	0	0	0	0	0	0	0.00171026	0	0	0	0	0	0	0	0	0	0	0
974		0.014319	0	0	0	0	0	0	0	0	0	0	0	0.00167242	0	0	0	0	0	0	0	0	0	0	0
975		0.014214	0	0	0	0	0	0	0	0	0	0	0	0.00163504	0	0	0	0	0	0	0	0	0	0	0
976		0.0141096	0	0	0	0	0	0	0	0	0	0	0	0.00159811	0	0	0	0	0	0	0	0	0	0	0
977		0.0140057	0	0	0	0	0	0	0	0	0	0	0	0.00156162	0	0	0	0	0	0	0	0	0	0	0
978		0.0139023	0	0	0	0	0	0	0	0	0	0	0	0.00152558	0	0	0	0	0	0	0	0	0	0	0
979		0.0137995	0	0	0	0	0	0	0	0	0	0	0	0.00148999	0	0	0	0	0	0	0	0	0	0	0
980		0.0136972	0	0	0	0	0	0	0	0	0	0	0	0.00145483	0	0	0	0	0	0	0	0	0	0	0
981		0.0135955	0	0	0	0	0	0	0	0	0	0	0	0.00142012	0	0	0	0	0	0	0	0	0	0	0
982		0.0134942	0	0	0	0	0	0	0	0	0	0	0	0.00138584	0	0	0	0	0	0	0	0	0	0	0
983		0.0133936	0	0	0	0	0	0	0	0	0	0	0	0.00135199	0	0	0	0	0	0	0	0	0	0	0
984		0.0132934	0	0	0	0	0	0	0	0	0	0	0	0.00131857	0	0	0	0	0	0	0	0	0	0	0
985		0.0131938	0	0	0	0	0	0	0	0	0	0	0	0.00128558	0	0	0	0	0	0	0	0	0	0	0
986		0.0130947	0	0	0	0	0	0	0	0	0	0	0	0.00125302	0	0	0	0	0	0	0	0	0	0	0
987		0.0129961	0	0	0	0	0	0	0	0	0	0	0	0.00122088	0	0	0	0	0	0	0	0	0	0	0
988		0.012898	0	0	0	0	0	0	0	0	0	0	0	0.00118916	0	0	0	0	0	0	0	0	0	0	0
989		0.0128005	0	0	0	0	0	0	0	0	0	0	0	0.00115785	0	0	0	0	0	0	0	0	0	0	0
990		0.0127035	0	0	0	0	0	0	0	0	0	0	0	0.00112696	0	0	0	0	0	0	0	0	0	0	0
991		0.012607	0	0	0	0	0	0	0	0	0	0	0	0.00109649	0	0	0	0	0	0	0	0	0	0	0
992		0.012511	0	0	0	0	0	0	0	0	0	0	0	0.00106642	0	0	0	0	0	0	0	0	0	0	0
993		0.0124156	0	0	0	0	0	0	0	0	0	0	0	0.00103676	0	0	0	0	0	0	0	0	0	0	0
994		0.0123207	0	0	0	0	0	0	0	0	0	0	0	0.00100751	0	0	0	0	0	0	0	0	0	0	0
995		0.0122263	0	0	0	0	0	0	0	0	0	0	0	0.000978655	0	0	0	0	0	0	0	0	0	0	0
996		0.0121324	0	0	0	0	0	0	0	0	0	0	0	0.000950201	0	0	0	0	0	0	0	0	0	0	0
997		0.012039	0	0	0	0	0	0	0	0	0	0	0	0.000922142	0	0	0	0	0	0	0	0	0	0	0
998		0.0119461	0	0	0	0	0	0	0	0	0	0	0	0.000894477	0	0	0	0	0	0	0	0	0	0	0
999		0.0118538	0	0	0	0	0	0	0	0	0	0	0	0.000867202	0	0	0	0	0	0	0	0	0	0	0
1000		0.0117619	0	0	0	0	0	0	0	0	0	0	0	0.000840316	0	0	0	0	0	0	0	0	0	0	0
1001		0.0116706	0	0	0	0	0	0	0	0	0	0	0	0.000813815	0	0	0	0	0	0	0	0	0	0	0
1002		0.0115797	0	0	0	0	0	0	0	0	0	0	0	0.000787697	0	0	0	0	0	0	0	0	0	0	0
1003		0.0114894	0	0	0	0	0	0	0	0	0	0	0	0.000761959	0	0	0	0	0	0	0	0	0	0	0
1004		0.0113996	0	0	0	0	0	0	0	0	0	0	0	0.000736599	0	0	0	0	0	0	0	0	0	0	0
1005		0.0113103	0	0	0	0	0	0	0	0	0	0	0	0.000711614	0	0	0	0	0	0	0	0	0	0	0
1006		0.0112215	0	0	0	0	0	0	0	0	0	0	0	0.000687003	0	0	0	0	0	0	0	0	0	0	0
1007		0.0111332	0	0	0	0	0	0	0	0	0	0	0	0.000662762	0	0	0	0	0	0	0	0	0	0	0
1008		0.0110454	0	0	0	0	0	0	0	0	0	0	0	0.000638889	0	0	0	0	0	0	0	0	0	0	0
1009		0.0109581	0	0	0	0	0	0	0	0	0	0	0	0.000615382	0	0	0	0	0	0	0	0	0	0	0
1010		0.0108713	0	0	0	0	0	0	0	0	0	0	0	0.000592237	0	0	0	0	0	0	0	0	0	0	0
1011		0.010785	0	0	0	0	0	0	0	0	0	0	0	0.000569454	0	0	0	0	0	0	0	0	0	0	0
1012		0.0106992	0	0	0	0	0	0	0	0	0	0	0	0.000547029	0	0	0	0	0	0	0	0	0	0	0
1013		0.0106139	0	0	0	0	0	0	0	0	0	0	0	0.000524961	0	0	0	0	0	0	0	0	0	0	0
1014		0.010529	0	0	0	0	0	0	0	0	0	0	0	0.000503245	0	0	0	0	0	0	0	0	0	0	0
1015		0.0104447	0	0	0	0	0	0	0	0	0	0	0	0.000481881	0	0	0	0	0	0	0	0	0	0	0
1016		0.0103609	0	0	0	0	0	0	0	0	0	0	0	0.000460864	0	0	0	0	0	0	0	0	0	0	0
1017		0.0102776	0	0	0	0	0	0	0	0	0	0	0	0.000440194	0	0	0	0	0	0	0	0	0	0	0
1018		0.0101947	0	0	0	0	0	0	0	0	0	0	0	0.000419867	0	0	0	0	0	0	0	0	0	0	0
1019		0.0101123	0	0	0	0	0	0	0	0	0	0	0	0.000399881	0	0	0	0	0	0	0	0	0	0	0
1020		0.0100305	0	0	0	0	0	0	0	0	0	0	0	0.000380233	0	0	0	0	0	0	0	0	0	0	0
1021		0.00994907	0	0	0	0	0	0	0	0	0	0	0	0.00036092	0	0	0	0	0	0	0	0	0	0	0
1022		0.00986817	0	0	0	0	0	0	0	0	0	0	0	0.00034194	0	0	0	0	0	0	0	0	0	0	0
1023		0.00978775	0	0	0	0	0	0	0	0	0	0	0	0.000323291	0	0	0	0	0	0	0	0	0	0	0
1024		0.00970781	0	0	0	0	0	0	0	0	0	0	0	0.00030497	0	0	0	0	0	0	0	0	0	0	0
1025		0.00962836	0	0	0	0	0	0	0	0	0	0	0	0.000286974	0	0	0	0	0	0	0	0	0	0	0
1026		0.00954938	0	0	0	0	0	0	0	0	0	0	0	0.000269301	0	0	0	0	0	0	0	0	0	0	0
1027		0.00947089	0	0	0	0	0	0	0	0	0	0	0	0.000251948	0	0	0	0	0	0	0	0	0	0	0
1028		0.00939287	0	0	0	0	0	0	0	0	0	0	0	0.000234913	0	0	0	0	0	0	0	0	0	0	0
1029		0.00931533	0	0	0	0	0	0	0	0	0	0	0	0.000218194	0	0	0	0	0	0	0	0	0	0	0
1030		0.00923827	0	0	0	0	0	0	0	0	0	0	0	0.000201788	0	0	0	0	0	0	0	0	0	0	0
1031		0.00916168	0	0	0	0	0	0	0	0	0	0	0	0.000185693	0	0	0	0	0	0	0	0	0	0	0
1032		0.00908557	0	0	0	0	0	0	0	0	0	0	0	0.000169906	0	0	0	0	0	0	0	0	0	0	0
1033		0.00900993	0	0	0	0	0	0	0	0	0	0	0	0.000154425	0	0	0	0	0	0	0	0	0	0	0
1034		0.00893477	0	0	0	0	0	0	0	0	0	0	0	0.000139247	0	0	0	0	0	0	0	0	0	0	0
1035		0.00886007	0	0	0	0	0	0	0	0	0	0	0	0.000124371	0	0	0	0	0	0	0	0	0	0	0
1036		0.00878584	0	0	0	0	0	0	0	0	0	0	0	0.000109793	0	0	0	0	0	0	0	0	0	0	0
1037		0.00871209	0	0	0	0	0	0	0	0	0	0	0	9.55113e-05	0	0	0	0	0	0	0	0	0	0	0
1038		0.0086388	0	0	0	0	0	0	0	0	0	0	0	8.15238e-05	0	0	0	0	0	0	0	0	0	0	0
1039		0.00856597	0	0	0	0	0	0	0	0	0	0	0	6.78277e-05	0	0	0	0	0	0	0	0	0	0	0
1040		0.00849361	0	0	0	0	0	0	0	0	0	0	0	5.44208e-05	0	0	0	0	0	0	0	0	0	0	0
1041		0.00842172	0	0	0	0	0	0	0	0	0	0	0	4.13006e-05	0	0	0	0	0	0	0	0	0	0	0
1042		0.00835028	0	0	0	0	0	0	0	0	0	0	0	2.84647e-05	0	0	0	0	0	0	0	0	0	0	0
1043		0.00827931	0	0	0	0	0	0	0	0	0	0	0	1.59108e-05	0	0	0	0	0	0	0	0	0	0	0
1044		0.0082088	0	0	0	0	0	0	0	0	0	0	0	3.63653e-06	0	0	0	0	0	0	0	0	0	0	0
1045		0.00813874	0	0	0	0	0	0	0	0	0	0	0	0	0	0	0	0	0	0	0	0	0	0	0
1046		0.00806915	0	0	0	0	0	0	0	0	0	0	0	0	0	0	0	0	0	0	0	0	0	0	0
1047		0.00800001	0	0	0	0	0	0	0	0	0	0	0	0	0	0	0	0	0	0	0	0	0	0	0
1048		0.00793132	0	0	0	0	0	0	0	0	0	0	0	0	0	0	0	0	0	0	0	0	0	0	0
1049		0.00786309	0	0	0	0	0	0	0	0	0	0	0	0	0	0	0	0	0	0	0	0	0	0	0
1050		0.0077953	0	0	0	0	0	0	0	0	0	0	0	0	0	0	0	0	0	0	0	0	0	0	0
1051		0.00772797	0	0	0	0	0	0	0	0	0	0	0	0	0	0	0	0	0	0	0	0	0	0	0
1052		0.00766109	0	0	0	0	0	0	0	0	0	0	0	0	0	0	0	0	0	0	0	0	0	0	0
1053		0.00759466	0	0	0	0	0	0	0	0	0	0	0	0	0	0	0	0	0	0	0	0	0	0	0
1054		0.00752867	0	0	0	0	0	0	0	0	0	0	0	0	0	0	0	0	0	0	0	0	0	0	0
1055		0.00746313	0	0	0	0	0	0	0	0	0	0	0	0	0	0	0	0	0	0	0	0	0	0	0
1056		0.00739803	0	0	0	0	0	0	0	0	0	0	0	0	0	0	0	0	0	0	0	0	0	0	0
1057		0.00733338	0	0	0	0	0	0	0	0	0	0	0	0	0	0	0	0	0	0	0	0	0	0	0
1058		0.00726916	0	0	0	0	0	0	0	0	0	0	0	0	0	0	0	0	0	0	0	0	0	0	0
1059		0.00720539	0	0	0	0	0	0	0	0	0	0	0	0	0	0	0	0	0	0	0	0	0	0	0
1060		0.00714205	0	0	0	0	0	0	0	0	0	0	0	0	0	0	0	0	0	0	0	0	0	0	0
1061		0.00707915	0	0	0	0	0	0	0	0	0	0	0	0	0	0	0	0	0	0	0	0	0	0	0
1062		0.00701668	0	0	0	0	0	0	0	0	0	0	0	0	0	0	0	0	0	0	0	0	0	0	0
1063		0.00695465	0	0	0	0	0	0	0	0	0	0	0	0	0	0	0	0	0	0	0	0	0	0	0
1064		0.00689305	0	0	0	0	0	0	0	0	0	0	0	0	0	0	0	0	0	0	0	0	0	0	0
1065		0.00683188	0	0	0	0	0	0	0	0	0	0	0	0	0	0	0	0	0	0	0	0	0	0	0
1066		0.00677114	0	0	0	0	0	0	0	0	0	0	0	0	0	0	0	0	0	0	0	0	0	0	0
1067		0.00671083	0	0	0	0	0	0	0	0	0	0	0	0	0	0	0	0	0	0	0	0	0	0	0
1068		0.00665094	0	0	0	0	0	0	0	0	0	0	0	0	0	0	0	0	0	0	0	0	0	0	0
1069		0.00659148	0	0	0	0	0	0	0	0	0	0	0	0	0	0	0	0	0	0	0	0	0	0	0
1070		0.00653244	0	0	0	0	0	0	0	0	0	0	0	0	0	0	0	0	0	0	0	0	0	0	0
1071		0.00647382	0	0	0	0	0	0	0	0	0	0	0	0	0	0	0	0	0	0	0	0	0	0	0
1072		0.00641562	0	0	0	0	0	0	0	0	0	0	0	0	0	0	0	0	0	0	0	0	0	0	0
1073		0.00635784	0	0	0	0	0	0	0	0	0	0	0	0	0	0	0	0	0	0	0	0	0	0	0
1074		0.00630048	0	0	0	0	0	0	0	0	0	0	0	0	0	0	0	0	0	0	0	0	0	0	0
1075		0.00624353	0	0	0	0	0	0	0	0	0	0	0	0	0	0	0	0	0	0	0	0	0	0	0
1076		0.00618699	0	0	0	0	0	0	0	0	0	0	0	0	0	0	0	0	0	0	0	0	0	0	0
1077		0.00613087	0	0	0	0	0	0	0	0	0	0	0	0	0	0	0	0	0	0	0	0	0	0	0
1078		0.00607516	0	0	0	0	0	0	0	0	0	0	0	0	0	0	0	0	0	0	0	0	0	0	0
1079		0.00601985	0	0	0	0	0	0	0	0	0	0	0	0	0	0	0	0	0	0	0	0	0	0	0
1080		0.00596495	0	0	0	0	0	0	0	0	0	0	0	0	0	0	0	0	0	0	0	0	0	0	0
1081		0.00591046	0	0	0	0	0	0	0	0	0	0	0	0	0	0	0	0	0	0	0	0	0	0	0
1082		0.00585637	0	0	0	0	0	0	0	0	0	0	0	0	0	0	0	0	0	0	0	0	0	0	0
1083		0.00580268	0	0	0	0	0	0	0	0	0	0	0	0	0	0	0	0	0	0	0	0	0	0	0
1084		0.00574939	0	0	0	0	0	0	0	0	0	0	0	0	0	0	0	0	0	0	0	0	0	0	0
1085		0.0056965	0	0	0	0	0	0	0	0	0	0	0	0	0	0	0	0	0	0	0	0	0	0	0
1086		0.00564401	0	0	0	0	0	0	0	0	0	0	0	0	0	0	0	0	0	0	0	0	0	0	0
1087		0.00559191	0	0	0	0	0	0	0	0	0	0	0	0	0	0	0	0	0	0	0	0	0	0	0
1088		0.0055402	0	0	0	0	0	0	0	0	0	0	0	0	0	0	0	0	0	0	0	0	0	0	0
1089		0.00548888	0	0	0	0	0	0	0	0	0	0	0	0	0	0	0	0	0	0	0	0	0	0	0
1090		0.00543796	0	0	0	0	0	0	0	0	0	0	0	0	0	0	0	0	0	0	0	0	0	0	0
1091		0.00538742	0	0	0	0	0	0	0	0	0	0	0	0	0	0	0	0	0	0	0	0	0	0	0
1092		0.00533726	0	0	0	0	0	0	0	0	0	0	0	0	0	0	0	0	0	0	0	0	0	0	0
1093		0.00528749	0	0	0	0	0	0	0	0	0	0	0	0	0	0	0	0	0	0	0	0	0	0	0
1094		0.0052381	0	0	0	0	0	0	0	0	0	0	0	0	0	0	0	0	0	0	0	0	0	0	0
1095		0.00518909	0	0	0	0	0	0	0	0	0	0	0	0	0	0	0	0	0	0	0	0	0	0	0
1096		0.00514046	0	0	0	0	0	0	0	0	0	0	0	0	0	0	0	0	0	0	0	0	0	0	0
1097		0.00509221	0	0	0	0	0	0	0	0	0	0	0	0	0	0	0	0	0	0	0	0	0	0	0
1098		0.00504432	0	0	0	0	0	0	0	0	0	0	0	0	0	0	0	0	0	0	0	0	0	0	0
1099		0.00499681	0	0	0	0	0	0	0	0	0	0	0	0	0	0	0	0	0	0	0	0	0	0	0
1100		0.00494967	0	0	0	0	0	0	0	0	0	0	0	0	0	0	0	0	0	0	0	0	0	0	0
1101		0.0049029	0	0	0	0	0	0	0	0	0	0	0	0	0	0	0	0	0	0	0	0	0	0	0
1102		0.0048565	0	0	0	0	0	0	0	0	0	0	0	0	0	0	0	0	0	0	0	0	0	0	0
1103		0.00481046	0	0	0	0	0	0	0	0	0	0	0	0	0	0	0	0	0	0	0	0	0	0	0
1104		0.00476478	0	0	0	0	0	0	0	0	0	0	0	0	0	0	0	0	0	0	0	0	0	0	0
1105		0.00471946	0	0	0	0	0	0	0	0	0	0	0	0	0	0	0	0	0	0	0	0	0	0	0
1106		0.0046745	0	0	0	0	0	0	0	0	0	0	0	0	0	0	0	0	0	0	0	0	0	0	0
1107		0.0046299	0	0	0	0	0	0	0	0	0	0	0	0	0	0	0	0	0	0	0	0	0	0	0
1108		0.00458565	0	0	0	0	0	0	0	0	0	0	0	0	0	0	0	0	0	0	0	0	0	0	0
1109		0.00454176	0	0	0	0	0	0	0	0	0	0	0	0	0	0	0	0	0	0	0	0	0	0	0
1110		0.00449821	0	0	0	0	0	0	0	0	0	0	0	0	0	0	0	0	0	0	0	0	0	0	0
1111		0.00445502	0	0	0	0	0	0	0	0	0	0	0	0	0	0	0	0	0	0	0	0	0	0	0
1112		0.00441217	0	0	0	0	0	0	0	0	0	0	0	0	0	0	0	0	0	0	0	0	0	0	0
1113		0.00436966	0	0	0	0	0	0	0	0	0	0	0	0	0	0	0	0	0	0	0	0	0	0	0
1114		0.0043275	0	0	0	0	0	0	0	0	0	0	0	0	0	0	0	0	0	0	0	0	0	0	0
1115		0.00428568	0	0	0	0	0	0	0	0	0	0	0	0	0	0	0	0	0	0	0	0	0	0	0
1116		0.0042442	0	0	0	0	0	0	0	0	0	0	0	0	0	0	0	0	0	0	0	0	0	0	0
1117		0.00420305	0	0	0	0	0	0	0	0	0	0	0	0	0	0	0	0	0	0	0	0	0	0	0
1118		0.00416224	0	0	0	0	0	0	0	0	0	0	0	0	0	0	0	0	0	0	0	0	0	0	0
1119		0.00412176	0	0	0	0	0	0	0	0	0	0	0	0	0	0	0	0	0	0	0	0	0	0	0
1120		0.00408161	0	0	0	0	0	0	0	0	0	0	0	0	0	0	0	0	0	0	0	0	0	0	0
1121		0.00404179	0	0	0	0	0	0	0	0	0	0	0	0	0	0	0	0	0	0	0	0	0	0	0
1122		0.0040023	0	0	0	0	0	0	0	0	0	0	0	0	0	0	0	0	0	0	0	0	0	0	0
1123		0.00396313	0	0	0	0	0	0	0	0	0	0	0	0	0	0	0	0	0	0	0	0	0	0	0
1124		0.00392428	0	0	0	0	0	0	0	0	0	0	0	0	0	0	0	0	0	0	0	0	0	0	0
1125		0.00388576	0	0	0	0	0	0	0	0	0	0	0	0	0	0	0	0	0	0	0	0	0	0	0
1126		0.00384755	0	0	0	0	0	0	0	0	0	0	0	0	0	0	0	0	0	0	0	0	0	0	0
1127		0.00380966	0	0	0	0	0	0	0	0	0	0	0	0	0	0	0	0	0	0	0	0	0	0	0
1128		0.00377208	0	0	0	0	0	0	0	0	0	0	0	0	0	0	0	0	0	0	0	0	0	0	0
1129		0.00373482	0	0	0	0	0	0	0	0	0	0	0	0	0	0	0	0	0	0	0	0	0	0	0
1130		0.00369787	0	0	0	0	0	0	0	0	0	0	0	0	0	0	0	0	0	0	0	0	0	0	0
1131		0.00366122	0	0	0	0	0	0	0	0	0	0	0	0	0	0	0	0	0	0	0	0	0	0	0
1132		0.00362488	0	0	0	0	0	0	0	0	0	0	0	0	0	0	0	0	0	0	0	0	0	0	0
1133		0.00358885	0	0	0	0	0	0	0	0	0	0	0	0	0	0	0	0	0	0	0	0	0	0	0
1134		0.00355312	0	0	0	0	0	0	0	0	0	0	0	0	0	0	0	0	0	0	0	0	0	0	0
1135		0.00351769	0	0	0	0	0	0	0	0	0	0	0	0	0	0	0	0	0	0	0	0	0	0	0
1136		0.00348255	0	0	0	0	0	0	0	0	0	0	0	0	0	0	0	0	0	0	0	0	0	0	0
1137		0.00344772	0	0	0	0	0	0	0	0	0	0	0	0	0	0	0	0	0	0	0	0	0	0	0
1138		0.00341317	0	0	0	0	0	0	0	0	0	0	0	0	0	0	0	0	0	0	0	0	0	0	0
1139		0.00337892	0	0	0	0	0	0	0	0	0	0	0	0	0	0	0	0	0	0	0	0	0	0	0
1140		0.00334496	0	0	0	0	0	0	0	0	0	0	0	0	0	0	0	0	0	0	0	0	0	0	0
1141		0.00331129	0	0	0	0	0	0	0	0	0	0	0	0	0	0	0	0	0	0	0	0	0	0	0
1142		0.0032779	0	0	0	0	0	0	0	0	0	0	0	0	0	0	0	0	0	0	0	0	0	0	0
1143		0.0032448	0	0	0	0	0	0	0	0	0	0	0	0	0	0	0	0	0	0	0	0	0	0	0
1144		0.00321198	0	0	0	0	0	0	0	0	0	0	0	0	0	0	0	0	0	0	0	0	0	0	0
1145		0.00317943	0	0	0	0	0	0	0	0	0	0	0	0	0	0	0	0	0	0	0	0	0	0	0
1146		0.00314717	0	0	0	0	0	0	0	0	0	0	0	0	0	0	0	0	0	0	0	0	0	0	0
1147		0.00311518	0	0	0	0	0	0	0	0	0	0	0	0	0	0	0	0	0	0	0	0	0	0	0
1148		0.00308346	0	0	0	0	0	0	0	0	0	0	0	0	0	0	0	0	0	0	0	0	0	0	0
1149		0.00305202	0	0	0	0	0	0	0	0	0	0	0	0	0	0	0	0	0	0	0	0	0	0	0
1150		0.00302084	0	0	0	0	0	0	0	0	0	0	0	0	0	0	0	0	0	0	0	0	0	0	0
1151		0.00298993	0	0	0	0	0	0	0	0	0	0	0	0	0	0	0	0	0	0	0	0	0	0	0
1152		0.00295928	0	0	0	0	0	0	0	0	0	0	0	0	0	0	0	0	0	0	0	0	0	0	0
1153		0.0029289	0	0	0	0	0	0	0	0	0	0	0	0	0	0	0	0	0	0	0	0	0	0	0
1154		0.00289878	0	0	0	0	0	0	0	0	0	0	0	0	0	0	0	0	0	0	0	0	0	0	0
1155		0.00286892	0	0	0	0	0	0	0	0	0	0	0	0	0	0	0	0	0	0	0	0	0	0	0
1156		0.00283931	0	0	0	0	0	0	0	0	0	0	0	0	0	0	0	0	0	0	0	0	0	0	0
1157		0.00280996	0	0	0	0	0	0	0	0	0	0	0	0	0	0	0	0	0	0	0	0	0	0	0
1158		0.00278086	0	0	0	0	0	0	0	0	0	0	0	0	0	0	0	0	0	0	0	0	0	0	0
1159		0.00275201	0	0	0	0	0	0	0	0	0	0	0	0	0	0	0	0	0	0	0	0	0	0	0
1160		0.00272341	0	0	0	0	0	0	0	0	0	0	0	0	0	0	0	0	0	0	0	0	0	0	0
1161		0.00269506	0	0	0	0	0	0	0	0	0	0	0	0	0	0	0	0	0	0	0	0	0	0	0
1162		0.00266695	0	0	0	0	0	0	0	0	0	0	0	0	0	0	0	0	0	0	0	0	0	0	0
1163		0.00263908	0	0	0	0	0	0	0	0	0	0	0	0	0	0	0	0	0	0	0	0	0	0	0
1164		0.00261146	0	0	0	0	0	0	0	0	0	0	0	0	0	0	0	0	0	0	0	0	0	0	0
1165		0.00258407	0	0	0	0	0	0	0	0	0	0	0	0	0	0	0	0	0	0	0	0	0	0	0
1166		0.00255691	0	0	0	0	0	0	0	0	0	0	0	0	0	0	0	0	0	0	0	0	0	0	0
1167		0.00252999	0	0	0	0	0	0	0	0	0	0	0	0	0	0	0	0	0	0	0	0	0	0	0
1168		0.00250331	0	0	0	0	0	0	0	0	0	0	0	0	0	0	0	0	0	0	0	0	0	0	0
1169		0.00247685	0	0	0	0	0	0	0	0	0	0	0	0	0	0	0	0	0	0	0	0	0	0	0
1170		0.00245062	0	0	0	0	0	0	0	0	0	0	0	0	0	0	0	0	0	0	0	0	0	0	0
1171		0.00242462	0	0	0	0	0	0	0	0	0	0	0	0	0	0	0	0	0	0	0	0	0	0	0
1172		0.00239884	0	0	0	0	0	0	0	0	0	0	0	0	0	0	0	0	0	0	0	0	0	0	0
1173		0.00237328	0	0	0	0	0	0	0	0	0	0	0	0	0	0	0	0	0	0	0	0	0	0	0
1174		0.00234795	0	0	0	0	0	0	0	0	0	0	0	0	0	0	0	0	0	0	0	0	0	0	0
1175		0.00232283	0	0	0	0	0	0	0	0	0	0	0	0	0	0	0	0	0	0	0	0	0	0	0
1176		0.00229792	0	0	0	0	0	0	0	0	0	0	0	0	0	0	0	0	0	0	0	0	0	0	0
1177		0.00227324	0	0	0	0	0	0	0	0	0	0	0	0	0	0	0	0	0	0	0	0	0	0	0
1178		0.00224876	0	0	0	0	0	0	0	0	0	0	0	0	0	0	0	0	0	0	0	0	0	0	0
1179		0.0022245	0	0	0	0	0	0	0	0	0	0	0	0	0	0	0	0	0	0	0	0	0	0	0
1180		0.00220044	0	0	0	0	0	0	0	0	0	0	0	0	0	0	0	0	0	0	0	0	0	0	0
1181		0.00217659	0	0	0	0	0	0	0	0	0	0	0	0	0	0	0	0	0	0	0	0	0	0	0
1182		0.00215295	0	0	0	0	0	0	0	0	0	0	0	0	0	0	0	0	0	0	0	0	0	0	0
1183		0.00212951	0	0	0	0	0	0	0	0	0	0	0	0	0	0	0	0	0	0	0	0	0	0	0
1184		0.00210627	0	0	0	0	0	0	0	0	0	0	0	0	0	0	0	0	0	0	0	0	0	0	0
1185		0.00208323	0	0	0	0	0	0	0	0	0	0	0	0	0	0	0	0	0	0	0	0	0	0	0
1186		0.00206039	0	0	0	0	0	0	0	0	0	0	0	0	0	0	0	0	0	0	0	0	0	0	0
1187		0.00203774	0	0	0	0	0	0	0	0	0	0	0	0	0	0	0	0	0	0	0	0	0	0	0
1188		0.00201529	0	0	0	0	0	0	0	0	0	0	0	0	0	0	0	0	0	0	0	0	0	0	0
1189		0.00199303	0	0	0	0	0	0	0	0	0	0	0	0	0	0	0	0	0	0	0	0	0	0	0
1190		0.00197095	0	0	0	0	0	0	0	0	0	0	0	0	0	0	0	0	0	0	0	0	0	0	0
1191		0.00194907	0	0	0	0	0	0	0	0	0	0	0	0	0	0	0	0	0	0	0	0	0	0	0
1192		0.00192737	0	0	0	0	0	0	0	0	0	0	0	0	0	0	0	0	0	0	0	0	0	0	0
1193		0.00190586	0	0	0	0	0	0	0	0	0	0	0	0	0	0	0	0	0	0	0	0	0	0	0
1194		0.00188453	0	0	0	0	0	0	0	0	0	0	0	0	0	0	0	0	0	0	0	0	0	0	0
1195		0.00186338	0	0	0	0	0	0	0	0	0	0	0	0	0	0	0	0	0	0	0	0	0	0	0
1196		0.00184241	0	0	0	0	0	0	0	0	0	0	0	0	0	0	0	0	0	0	0	0	0	0	0
1197		0.00182162	0	0	0	0	0	0	0	0	0	0	0	0	0	0	0	0	0	0	0	0	0	0	0
1198		0.00180101	0	0	0	0	0	0	0	0	0	0	0	0	0	0	0	0	0	0	0	0	0	0	0
1199		0.00178057	0	0	0	0	0	0	0	0	0	0	0	0	0	0	0	0	0	0	0	0	0	0	0
1200		0.0017603	0	0	0	0	0	0	0	0	0	0	0	0	0	0	0	0	0	0	0	0	0	0	0
1201		0.0017402	0	0	0	0	0	0	0	0	0	0	0	0	0	0	0	0	0	0	0	0	0	0	0
1202		0.00172027	0	0	0	0	0	0	0	0	0	0	0	0	0	0	0	0	0	0	0	0	0	0	0
1203		0.00170051	0	0	0	0	0	0	0	0	0	0	0	0	0	0	0	0	0	0	0	0	0	0	0
1204		0.00168091	0	0	0	0	0	0	0	0	0	0	0	0	0	0	0	0	0	0	0	0	0	0	0
1205		0.00166148	0	0	0	0	0	0	0	0	0	0	0	0	0	0	0	0	0	0	0	0	0	0	0
1206		0.00164221	0	0	0	0	0	0	0	0	0	0	0	0	0	0	0	0	0	0	0	0	0	0	0
1207		0.0016231	0	0	0	0	0	0	0	0	0	0	0	0	0	0	0	0	0	0	0	0	0	0	0
1208		0.00160415	0	0	0	0	0	0	0	0	0	0	0	0	0	0	0	0	0	0	0	0	0	0	0
1209		0.00158536	0	0	0	0	0	0	0	0	0	0	0	0	0	0	0	0	0	0	0	0	0	0	0
1210		0.00156672	0	0	0	0	0	0	0	0	0	0	0	0	0	0	0	0	0	0	0	0	0	0	0
1211		0.00154824	0	0	0	0	0	0	0	0	0	0	0	0	0	0	0	0	0	0	0	0	0	0	0
1212		0.00152991	0	0	0	0	0	0	0	0	0	0	0	0	0	0	0	0	0	0	0	0	0	0	0
1213		0.00151173	0	0	0	0	0	0	0	0	0	0	0	0	0	0	0	0	0	0	0	0	0	0	0
1214		0.0014937	0	0	0	0	0	0	0	0	0	0	0	0	0	0	0	0	0	0	0	0	0	0	0
1215		0.00147582	0	0	0	0	0	0	0	0	0	0	0	0	0	0	0	0	0	0	0	0	0	0	0
1216		0.00145809	0	0	0	0	0	0	0	0	0	0	0	0	0	0	0	0	0	0	0	0	0	0	0
1217		0.0014405	0	0	0	0	0	0	0	0	0	0	0	0	0	0	0	0	0	0	0	0	0	0	0
1218		0.00142305	0	0	0	0	0	0	0	0	0	0	0	0	0	0	0	0	0	0	0	0	0	0	0
1219		0.00140575	0	0	0	0	0	0	0	0	0	0	0	0	0	0	0	0	0	0	0	0	0	0	0
1220		0.00138859	0	0	0	0	0	0	0	0	0	0	0	0	0	0	0	0	0	0	0	0	0	0	0
1221		0.00137156	0	0	0	0	0	0	0	0	0	0	0	0	0	0	0	0	0	0	0	0	0	0	0
1222		0.00135468	0	0	0	0	0	0	0	0	0	0	0	0	0	0	0	0	0	0	0	0	0	0	0
1223		0.00133793	0	0	0	0	0	0	0	0	0	0	0	0	0	0	0	0	0	0	0	0	0	0	0
1224		0.00132131	0	0	0	0	0	0	0	0	0	0	0	0	0	0	0	0	0	0	0	0	0	0	0
1225		0.00130483	0	0	0	0	0	0	0	0	0	0	0	0	0	0	0	0	0	0	0	0	0	0	0
1226		0.00128848	0	0	0	0	0	0	0	0	0	0	0	0	0	0	0	0	0	0	0	0	0	0	0
1227		0.00127226	0	0	0	0	0	0	0	0	0	0	0	0	0	0	0	0	0	0	0	0	0	0	0
1228		0.00125617	0	0	0	0	0	0	0	0	0	0	0	0	0	0	0	0	0	0	0	0	0	0	0
1229		0.00124021	0	0	0	0	0	0	0	0	0	0	0	0	0	0	0	0	0	0	0	0	0	0	0
1230		0.00122438	0	0	0	0	0	0	0	0	0	0	0	0	0	0	0	0	0	0	0	0	0	0	0
1231		0.00120867	0	0	0	0	0	0	0	0	0	0	0	0	0	0	0	0	0	0	0	0	0	0	0
1232		0.00119308	0	0	0	0	0	0	0	0	0	0	0	0	0	0	0	0	0	0	0	0	0	0	0
1233		0.00117762	0	0	0	0	0	0	0	0	0	0	0	0	0	0	0	0	0	0	0	0	0	0	0
1234		0.00116228	0	0	0	0	0	0	0	0	0	0	0	0	0	0	0	0	0	0	0	0	0	0	0
1235		0.00114706	0	0	0	0	0	0	0	0	0	0	0	0	0	0	0	0	0	0	0	0	0	0	0
1236		0.00113196	0	0	0	0	0	0	0	0	0	0	0	0	0	0	0	0	0	0	0	0	0	0	0
1237		0.00111697	0	0	0	0	0	0	0	0	0	0	0	0	0	0	0	0	0	0	0	0	0	0	0
1238		0.00110211	0	0	0	0	0	0	0	0	0	0	0	0	0	0	0	0	0	0	0	0	0	0	0
1239		0.00108736	0	0	0	0	0	0	0	0	0	0	0	0	0	0	0	0	0	0	0	0	0	0	0
1240		0.00107272	0	0	0	0	0	0	0	0	0	0	0	0	0	0	0	0	0	0	0	0	0	0	0
1241		0.0010582	0	0	0	0	0	0	0	0	0	0	0	0	0	0	0	0	0	0	0	0	0	0	0
1242		0.00104379	0	0	0	0	0	0	0	0	0	0	0	0	0	0	0	0	0	0	0	0	0	0	0
1243		0.00102949	0	0	0	0	0	0	0	0	0	0	0	0	0	0	0	0	0	0	0	0	0	0	0
1244		0.0010153	0	0	0	0	0	0	0	0	0	0	0	0	0	0	0	0	0	0	0	0	0	0	0
1245		0.00100122	0	0	0	0	0	0	0	0	0	0	0	0	0	0	0	0	0	0	0	0	0	0	0
1246		0.00098725	0	0	0	0	0	0	0	0	0	0	0	0	0	0	0	0	0	0	0	0	0	0	0
1247		0.000973386	0	0	0	0	0	0	0	0	0	0	0	0	0	0	0	0	0	0	0	0	0	0	0
1248		0.000959627	0	0	0	0	0	0	0	0	0	0	0	0	0	0	0	0	0	0	0	0	0	0	0
1249		0.000945974	0	0	0	0	0	0	0	0	0	0	0	0	0	0	0	0	0	0	0	0	0	0	0
1250		0.000932424	0	0	0	0	0	0	0	0	0	0	0	0	0	0	0	0	0	0	0	0	0	0	0
1251		0.000918978	0	0	0	0	0	0	0	0	0	0	0	0	0	0	0	0	0	0	0	0	0	0	0
1252		0.000905634	0	0	0	0	0	0	0	0	0	0	0	0	0	0	0	0	0	0	0	0	0	0	0
1253		0.00089239	0	0	0	0	0	0	0	0	0	0	0	0	0	0	0	0	0	0	0	0	0	0	0
1254		0.000879247	0	0	0	0	0	0	0	0	0	0	0	0	0	0	0	0	0	0	0	0	0	0	0
1255		0.000866204	0	0	0	0	0	0	0	0	0	0	0	0	0	0	0	0	0	0	0	0	0	0	0
1256		0.000853258	0	0	0	0	0	0	0	0	0	0	0	0	0	0	0	0	0	0	0	0	0	0	0
1257		0.00084041	0	0	0	0	0	0	0	0	0	0	0	0	0	0	0	0	0	0	0	0	0	0	0
1258		0.000827659	0	0	0	0	0	0	0	0	0	0	0	0	0	0	0	0	0	0	0	0	0	0	0
1259		0.000815004	0	0	0	0	0	0	0	0	0	0	0	0	0	0	0	0	0	0	0	0	0	0	0
1260		0.000802445	0	0	0	0	0	0	0	0	0	0	0	0	0	0	0	0	0	0	0	0	0	0	0
1261		0.000789979	0	0	0	0	0	0	0	0	0	0	0	0	0	0	0	0	0	0	0	0	0	0	0
1262		0.000777607	0	0	0	0	0	0	0	0	0	0	0	0	0	0	0	0	0	0	0	0	0	0	0
1263		0.000765328	0	0	0	0	0	0	0	0	0	0	0	0	0	0	0	0	0	0	0	0	0	0	0
1264		0.000753141	0	0	0	0	0	0	0	0	0	0	0	0	0	0	0	0	0	0	0	0	0	0	0
1265		0.000741046	0	0	0	0	0	0	0	0	0	0	0	0	0	0	0	0	0	0	0	0	0	0	0
1266		0.000729042	0	0	0	0	0	0	0	0	0	0	0	0	0	0	0	0	0	0	0	0	0	0	0
1267		0.000717127	0	0	0	0	0	0	0	0	0	0	0	0	0	0	0	0	0	0	0	0	0	0	0
1268		0.000705302	0	0	0	0	0	0	0	0	0	0	0	0	0	0	0	0	0	0	0	0	0	0	0
1269		0.000693566	0	0	0	0	0	0	0	0	0	0	0	0	0	0	0	0	0	0	0	0	0	0	0
1270		0.000681918	0	0	0	0	0	0	0	0	0	0	0	0	0	0	0	0	0	0	0	0	0	0	0
1271		0.000670358	0	0	0	0	0	0	0	0	0	0	0	0	0	0	0	0	0	0	0	0	0	0	0
1272		0.000658885	0	0	0	0	0	0	0	0	0	0	0	0	0	0	0	0	0	0	0	0	0	0	0
1273		0.000647499	0	0	0	0	0	0	0	0	0	0	0	0	0	0	0	0	0	0	0	0	0	0	0
1274		0.000636198	0	0	0	0	0	0	0	0	0	0	0	0	0	0	0	0	0	0	0	0	0	0	0
1275		0.000624983	0	0	0	0	0	0	0	0	0	0	0	0	0	0	0	0	0	0	0	0	0	0	0
1276		0.000613852	0	0	0	0	0	0	0	0	0	0	0	0	0	0	0	0	0	0	0	0	0	0	0
1277		0.000602806	0	0	0	0	0	0	0	0	0	0	0	0	0	0	0	0	0	0	0	0	0	0	0
1278		0.000591843	0	0	0	0	0	0	0	0	0	0	0	0	0	0	0	0	0	0	0	0	0	0	0
1279		0.000580964	0	0	0	0	0	0	0	0	0	0	0	0	0	0	0	0	0	0	0	0	0	0	0
1280		0.000570168	0	0	0	0	0	0	0	0	0	0	0	0	0	0	0	0	0	0	0	0	0	0	0
1281		0.000559454	0	0	0	0	0	0	0	0	0	0	0	0	0	0	0	0	0	0	0	0	0	0	0
1282		0.000548822	0	0	0	0	0	0	0	0	0	0	0	0	0	0	0	0	0	0	0	0	0	0	0
1283		0.000538271	0	0	0	0	0	0	0	0	0	0	0	0	0	0	0	0	0	0	0	0	0	0	0
1284		0.000527801	0	0	0	0	0	0	0	0	0	0	0	0	0	0	0	0	0	0	0	0	0	0	0
1285		0.000517412	0	0	0	0	0	0	0	0	0	0	0	0	0	0	0	0	0	0	0	0	0	0	0
1286		0.000507102	0	0	0	0	0	0	0	0	0	0	0	0	0	0	0	0	0	0	0	0	0	0	0
1287		0.000496873	0	0	0	0	0	0	0	0	0	0	0	0	0	0	0	0	0	0	0	0	0	0	0
1288		0.000486722	0	0	0	0	0	0	0	0	0	0	0	0	0	0	0	0	0	0	0	0	0	0	0
1289		0.000476651	0	0	0	0	0	0	0	0	0	0	0	0	0	0	0	0	0	0	0	0	0	0	0
1290		0.000466658	0	0	0	0	0	0	0	0	0	0	0	0	0	0	0	0	0	0	0	0	0	0	0
1291		0.000456744	0	0	0	0	0	0	0	0	0	0	0	0	0	0	0	0	0	0	0	0	0	0	0
1292		0.000446908	0	0	0	0	0	0	0	0	0	0	0	0	0	0	0	0	0	0	0	0	0	0	0
1293		0.000437149	0	0	0	0	0	0	0	0	0	0	0	0	0	0	0	0	0	0	0	0	0	0	0
1294		0.000427468	0	0	0	0	0	0	0	0	0	0	0	0	0	0	0	0	0	0	0	0	0	0	0
1295		0.000417864	0	0	0	0	0	0	0	0	0	0	0	0	0	0	0	0	0	0	0	0	0	0	0
1296		0.000408338	0	0	0	0	0	0	0	0	0	0	0	0	0	0	0	0	0	0	0	0	0	0	0
1297		0.000398888	0	0	0	0	0	0	0	0	0	0	0	0	0	0	0	0	0	0	0	0	0	0	0
1298		0.000389514	0	0	0	0	0	0	0	0	0	0	0	0	0	0	0	0	0	0	0	0	0	0	0
1299		0.000380217	0	0	0	0	0	0	0	0	0	0	0	0	0	0	0	0	0	0	0	0	0	0	0
1300		0.000370996	0	0	0	0	0	0	0	0	0	0	0	0	0	0	0	0	0	0	0	0	0	0	0
1301		0.00036185	0	0	0	0	0	0	0	0	0	0	0	0	0	0	0	0	0	0	0	0	0	0	0
1302		0.000352781	0	0	0	0	0	0	0	0	0	0	0	0	0	0	0	0	0	0	0	0	0	0	0
1303		0.000343787	0	0	0	0	0	0	0	0	0	0	0	0	0	0	0	0	0	0	0	0	0	0	0
1304		0.000334869	0	0	0	0	0	0	0	0	0	0	0	0	0	0	0	0	0	0	0	0	0	0	0
1305		0.000326026	0	0	0	0	0	0	0	0	0	0	0	0	0	0	0	0	0	0	0	0	0	0	0
1306		0.000317258	0	0	0	0	0	0	0	0	0	0	0	0	0	0	0	0	0	0	0	0	0	0	0
1307		0.000308565	0	0	0	0	0	0	0	0	0	0	0	0	0	0	0	0	0	0	0	0	0	0	0
1308		0.000299947	0	0	0	0	0	0	0	0	0	0	0	0	0	0	0	0	0	0	0	0	0	0	0
1309		0.000291405	0	0	0	0	0	0	0	0	0	0	0	0	0	0	0	0	0	0	0	0	0	0	0
1310		0.000282937	0	0	0	0	0	0	0	0	0	0	0	0	0	0	0	0	0	0	0	0	0	0	0
1311		0.000274543	0	0	0	0	0	0	0	0	0	0	0	0	0	0	0	0	0	0	0	0	0	0	0
1312		0.000266225	0	0	0	0	0	0	0	0	0	0	0	0	0	0	0	0	0	0	0	0	0	0	0
1313		0.000257981	0	0	0	0	0	0	0	0	0	0	0	0	0	0	0	0	0	0	0	0	0	0	0
1314		0.000249811	0	0	0	0	0	0	0	0	0	0	0	0	0	0	0	0	0	0	0	0	0	0	0
1315		0.000241716	0	0	0	0	0	0	0	0	0	0	0	0	0	0	0	0	0	0	0	0	0	0	0
1316		0.000233695	0	0	0	0	0	0	0	0	0	0	0	0	0	0	0	0	0	0	0	0	0	0	0
1317		0.000225749	0	0	0	0	0	0	0	0	0	0	0	0	0	0	0	0	0	0	0	0	0	0	0
1318		0.000217876	0	0	0	0	0	0	0	0	0	0	0	0	0	0	0	0	0	0	0	0	0	0	0
1319		0.000210078	0	0	0	0	0	0	0	0	0	0	0	0	0	0	0	0	0	0	0	0	0	0	0
1320		0.000202353	0	0	0	0	0	0	0	0	0	0	0	0	0	0	0	0	0	0	0	0	0	0	0
1321		0.000194703	0	0	0	0	0	0	0	0	0	0	0	0	0	0	0	0	0	0	0	0	0	0	0
1322		0.000187126	0	0	0	0	0	0	0	0	0	0	0	0	0	0	0	0	0	0	0	0	0	0	0
1323		0.000179624	0	0	0	0	0	0	0	0	0	0	0	0	0	0	0	0	0	0	0	0	0	0	0
1324		0.000172195	0	0	0	0	0	0	0	0	0	0	0	0	0	0	0	0	0	0	0	0	0	0	0
1325		0.00016484	0	0	0	0	0	0	0	0	0	0	0	0	0	0	0	0	0	0	0	0	0	0	0
1326		0.000157558	0	0	0	0	0	0	0	0	0	0	0	0	0	0	0	0	0	0	0	0	0	0	0
1327		0.000150351	0	0	0	0	0	0	0	0	0	0	0	0	0	0	0	0	0	0	0	0	0	0	0
1328		0.000143217	0	0	0	0	0	0	0	0	0	0	0	0	0	0	0	0	0	0	0	0	0	0	0
1329		0.000136157	0	0	0	0	0	0	0	0	0	0	0	0	0	0	0	0	0	0	0	0	0	0	0
1330		0.00012917	0	0	0	0	0	0	0	0	0	0	0	0	0	0	0	0	0	0	0	0	0	0	0
1331		0.000122258	0	0	0	0	0	0	0	0	0	0	0	0	0	0	0	0	0	0	0	0	0	0	0
1332		0.000115419	0	0	0	0	0	0	0	0	0	0	0	0	0	0	0	0	0	0	0	0	0	0	0
1333		0.000108655	0	0	0	0	0	0	0	0	0	0	0	0	0	0	0	0	0	0	0	0	0	0	0
1334		0.000101964	0	0	0	0	0	0	0	0	0	0	0	0	0	0	0	0	0	0	0	0	0	0	0
1335		9.53473e-05	0	0	0	0	0	0	0	0	0	0	0	0	0	0	0	0	0	0	0	0	0	0	0
1336		8.88046e-05	0	0	0	0	0	0	0	0	0	0	0	0	0	0	0	0	0	0	0	0	0	0	0
1337		8.23362e-05	0	0	0	0	0	0	0	0	0	0	0	0	0	0	0	0	0	0	0	0	0	0	0
1338		7.59418e-05	0	0	0	0	0	0	0	0	0	0	0	0	0	0	0	0	0	0	0	0	0	0	0
1339		6.96216e-05	0	0	0	0	0	0	0	0	0	0	0	0	0	0	0	0	0	0	0	0	0	0	0
1340		6.33756e-05	0	0	0	0	0	0	0	0	0	0	0	0	0	0	0	0	0	0	0	0	0	0	0
1341		5.72038e-05	0	0	0	0	0	0	0	0	0	0	0	0	0	0	0	0	0	0	0	0	0	0	0
1342		5.11062e-05	0	0	0	0	0	0	0	0	0	0	0	0	0	0	0	0	0	0	0	0	0	0	0
1343		4.50827e-05	0	0	0	0	0	0	0	0	0	0	0	0	0	0	0	0	0	0	0	0	0	0	0
1344		3.91334e-05	0	0	0	0	0	0	0	0	0	0	0	0	0	0	0	0	0	0	0	0	0	0	0
1345		3.32581e-05	0	0	0	0	0	0	0	0	0	0	0	0	0	0	0	0	0	0	0	0	0	0	0
1346		2.74569e-05	0	0	0	0	0	0	0	0	0	0	0	0	0	0	0	0	0	0	0	0	0	0	0
1347		2.17297e-05	0	0	0	0	0	0	0	0	0	0	0	0	0	0	0	0	0	0	0	0	0	0	0
1348		1.60764e-05	0	0	0	0	0	0	0	0	0	0	0	0	0	0	0	0	0	0	0	0	0	0	0
1349		1.04969e-05	0	0	0	0	0	0	0	0	0	0	0	0	0	0	0	0	0	0	0	0	0	0	0
1350		4.99132e-06	0	0	0	0	0	0	0	0	0	0	0	0	0	0	0	0	0	0	0	0	0	0	0
1351		0	0	0	0	0	0	0	0	0	0	0	0	0	0	0	0	0	0	0	0	0	0	0	0
1352		0	0	0	0	0	0	0	0	0	0	0	0	0	0	0	0	0	0	0	0	0	0	0	0
1353		0	0	0	0	0	0	0	0	0	0	0	0	0	0	0	0	0	0	0	0	0	0	0	0
1354		0	0	0	0	0	0	0	0	0	0	0	0	0	0	0	0	0	0	0	0	0	0	0	0
1355		0	0	0	0	0	0	0	0	0	0	0	0	0	0	0	0	0	0	0	0	0	0	0	0
1356		0	0	0	0	0	0	0	0	0	0	0	0	0	0	0	0	0	0	0	0	0	0	0	0
1357		0	0	0	0	0	0	0	0	0	0	0	0	0	0	0	0	0	0	0	0	0	0	0	0
1358		0	0	0	0	0	0	0	0	0	0	0	0	0	0	0	0	0	0	0	0	0	0	0	0
1359		0	0	0	0	0	0	0	0	0	0	0	0	0	0	0	0	0	0	0	0	0	0	0	0
1360		0	0	0	0	0	0	0	0	0	0	0	0	0	0	0	0	0	0	0	0	0	0	0	0
1361		0	0	0	0	0	0	0	0	0	0	0	0	0	0	0	0	0	0	0	0	0	0	0	0
1362		0	0	0	0	0	0	0	0	0	0	0	0	0	0	0	0	0	0	0	0	0	0	0	0
1363		0	0	0	0	0	0	0	0	0	0	0	0	0	0	0	0	0	0	0	0	0	0	0	0
1364		0	0	0	0	0	0	0	0	0	0	0	0	0	0	0	0	0	0	0	0	0	0	0	0
1365		0	0	0	0	0	0	0	0	0	0	0	0	0	0	0	0	0	0	0	0	0	0	0	0
1366		0	0	0	0	0	0	0	0	0	0	0	0	0	0	0	0	0	0	0	0	0	0	0	0
1367		0	0	0	0	0	0	0	0	0	0	0	0	0	0	0	0	0	0	0	0	0	0	0	0
1368		0	0	0	0	0	0	0	0	0	0	0	0	0	0	0	0	0	0	0	0	0	0	0	0
1369		0	0	0	0	0	0	0	0	0	0	0	0	0	0	0	0	0	0	0	0	0	0	0	0
1370		0	0	0	0	0	0	0	0	0	0	0	0	0	0	0	0	0	0	0	0	0	0	0	0
1371		0	0	0	0	0	0	0	0	0	0	0	0	0	0	0	0	0	0	0	0	0	0	0	0
1372		0	0	0	0	0	0	0	0	0	0	0	0	0	0	0	0	0	0	0	0	0	0	0	0
1373		0	0	0	0	0	0	0	0	0	0	0	0	0	0	0	0	0	0	0	0	0	0	0	0
1374		0	0	0	0	0	0	0	0	0	0	0	0	0	0	0	0	0	0	0	0	0	0	0	0
1375		0	0	0	0	0	0	0	0	0	0	0	0	0	0	0	0	0	0	0	0	0	0	0	0
1376		0	0	0	0	0	0	0	0	0	0	0	0	0	0	0	0	0	0	0	0	0	0	0	0
1377		0	0	0	0	0	0	0	0	0	0	0	0	0	0	0	0	0	0	0	0	0	0	0	0
1378		0	0	0	0	0	0	0	0	0	0	0	0	0	0	0	0	0	0	0	0	0	0	0	0
1379		0	0	0	0	0	0	0	0	0	0	0	0	0	0	0	0	0	0	0	0	0	0	0	0
1380		0	0	0	0	0	0	0	0	0	0	0	0	0	0	0	0	0	0	0	0	0	0	0	0
1381		0	0	0	0	0	0	0	0	0	0	0	0	0	0	0	0	0	0	0	0	0	0	0	0
1382		0	0	0	0	0	0	0	0	0	0	0	0	0	0	0	0	0	0	0	0	0	0	0	0
1383		0	0	0	0	0	0	0	0	0	0	0	0	0	0	0	0	0	0	0	0	0	0	0	0
1384		0	0	0	0	0	0	0	0	0	0	0	0	0	0	0	0	0	0	0	0	0	0	0	0
1385		0	0	0	0	0	0	0	0	0	0	0	0	0	0	0	0	0	0	0	0	0	0	0	0
1386		0	0	0	0	0	0	0	0	0	0	0	0	0	0	0	0	0	0	0	0	0	0	0	0
1387		0	0	0	0	0	0	0	0	0	0	0	0	0	0	0	0	0	0	0	0	0	0	0	0
1388		0	0	0	0	0	0	0	0	0	0	0	0	0	0	0	0	0	0	0	0	0	0	0	0
1389		0	0	0	0	0	0	0	0	0	0	0	0	0	0	0	0	0	0	0	0	0	0	0	0
1390		0	0	0	0	0	0	0	0	0	0	0	0	0	0	0	0	0	0	0	0	0	0	0	0
1391		0	0	0	0	0	0	0	0	0	0	0	0	0	0	0	0	0	0	0	0	0	0	0	0
1392		0	0	0	0	0	0	0	0	0	0	0	0	0	0	0	0	0	0	0	0	0	0	0	0
1393		0	0	0	0	0	0	0	0	0	0	0	0	0	0	0	0	0	0	0	0	0	0	0	0
1394		0	0	0	0	0	0	0	0	0	0	0	0	0	0	0	0	0	0	0	0	0	0	0	0
1395		0	0	0	0	0	0	0	0	0	0	0	0	0	0	0	0	0	0	0	0	0	0	0	0
1396		0	0	0	0	0	0	0	0	0	0	0	0	0	0	0	0	0	0	0	0	0	0	0	0
1397		0	0	0	0	0	0	0	0	0	0	0	0	0	0	0	0	0	0	0	0	0	0	0	0
1398		0	0	0	0	0	0	0	0	0	0	0	0	0	0	0	0	0	0	0	0	0	0	0	0
1399		0	0	0	0	0	0	0	0	0	0	0	0	0	0	0	0	0	0	0	0	0	0	0	0
1400		0	0	0	0	0	0	0	0	0	0	0	0	0	0	0	0	0	0	0	0	0	0	0	0
1401		0	0	0	0	0	0	0	0	0	0	0	0	0	0	0	0	0	0	0	0	0	0	0	0
1402		0	0	0	0	0	0	0	0	0	0	0	0	0	0	0	0	0	0	0	0	0	0	0	0
1403		0	0	0	0	0	0	0	0	0	0	0	0	0	0	0	0	0	0	0	0	0	0	0	0
1404		0	0	0	0	0	0	0	0	0	0	0	0	0	0	0	0	0	0	0	0	0	0	0	0
1405		0	0	0	0	0	0	0	0	0	0	0	0	0	0	0	0	0	0	0	0	0	0	0	0
1406		0	0	0	0	0	0	0	0	0	0	0	0	0	0	0	0	0	0	0	0	0	0	0	0
1407		0	0	0	0	0	0	0	0	0	0	0	0	0	0	0	0	0	0	0	0	0	0	0	0
1408		0	0	0	0	0	0	0	0	0	0	0	0	0	0	0	0	0	0	0	0	0	0	0	0
1409		0	0	0	0	0	0	0	0	0	0	0	0	0	0	0	0	0	0	0	0	0	0	0	0
1410		0	0	0	0	0	0	0	0	0	0	0	0	0	0	0	0	0	0	0	0	0	0	0	0
1411		0	0	0	0	0	0	0	0	0	0	0	0	0	0	0	0	0	0	0	0	0	0	0	0
1412		0	0	0	0	0	0	0	0	0	0	0	0	0	0	0	0	0	0	0	0	0	0	0	0
1413		0	0	0	0	0	0	0	0	0	0	0	0	0	0	0	0	0	0	0	0	0	0	0	0
1414		0	0	0	0	0	0	0	0	0	0	0	0	0	0	0	0	0	0	0	0	0	0	0	0
1415		0	0	0	0	0	0	0	0	0	0	0	0	0	0	0	0	0	0	0	0	0	0	0	0
1416		0	0	0	0	0	0	0	0	0	0	0	0	0	0	0	0	0	0	0	0	0	0	0	0
1417		0	0	0	0	0	0	0	0	0	0	0	0	0	0	0	0	0	0	0	0	0	0	0	0
1418		0	0	0	0	0	0	0	0	0	0	0	0	0	0	0	0	0	0	0	0	0	0	0	0
1419		0	0	0	0	0	0	0	0	0	0	0	0	0	0	0	0	0	0	0	0	0	0	0	0
1420		0	0	0	0	0	0	0	0	0	0	0	0	0	0	0	0	0	0	0	0	0	0	0	0
1421		0	0	0	0	0	0	0	0	0	0	0	0	0	0	0	0	0	0	0	0	0	0	0	0
1422		0	0	0	0	0	0	0	0	0	0	0	0	0	0	0	0	0	0	0	0	0	0	0	0
1423		0	0	0	0	0	0	0	0	0	0	0	0	0	0	0	0	0	0	0	0	0	0	0	0
1424		0	0	0	0	0	0	0	0	0	0	0	0	0	0	0	0	0	0	0	0	0	0	0	0
1425		0	0	0	0	0	0	0	0	0	0	0	0	0	0	0	0	0	0	0	0	0	0	0	0
1426		0	0	0	0	0	0	0	0	0	0	0	0	0	0	0	0	0	0	0	0	0	0	0	0
1427		0	0	0	0	0	0	0	0	0	0	0	0	0	0	0	0	0	0	0	0	0	0	0	0
1428		0	0	0	0	0	0	0	0	0	0	0	0	0	0	0	0	0	0	0	0	0	0	0	0
1429		0	0	0	0	0	0	0	0	0	0	0	0	0	0	0	0	0	0	0	0	0	0	0	0
1430		0	0	0	0	0	0	0	0	0	0	0	0	0	0	0	0	0	0	0	0	0	0	0	0
1431		0	0	0	0	0	0	0	0	0	0	0	0	0	0	0	0	0	0	0	0	0	0	0	0
1432		0	0	0	0	0	0	0	0	0	0	0	0	0	0	0	0	0	0	0	0	0	0	0	0
1433		0	0	0	0	0	0	0	0	0	0	0	0	0	0	0	0	0	0	0	0	0	0	0	0
1434		0	0	0	0	0	0	0	0	0	0	0	0	0	0	0	0	0	0	0	0	0	0	0	0
1435		0	0	0	0	0	0	0	0	0	0	0	0	0	0	0	0	0	0	0	0	0	0	0	0
1436		0	0	0	0	0	0	0	0	0	0	0	0	0	0	0	0	0	0	0	0	0	0	0	0
1437		0	0	0	0	0	0	0	0	0	0	0	0	0	0	0	0	0	0	0	0	0	0	0	0
1438		0	0	0	0	0	0	0	0	0	0	0	0	0	0	0	0	0	0	0	0	0	0	0	0
1439		0	0	0	0	0	0	0	0	0	0	0	0	0	0	0	0	0	0	0	0	0	0	0	0
1440		0	0	0	0	0	0	0	0	0	0	0	0	0	0	0	0	0	0	0	0	0	0	0	0
1441		0	0	0	0	0	0	0	0	0	0	0	0	0	0	0	0	0	0	0	0	0	0	0	0
1442		0	0	0	0	0	0	0	0	0	0	0	0	0	0	0	0	0	0	0	0	0	0	0	0
1443		0	0	0	0	0	0	0	0	0	0	0	0	0	0	0	0	0	0	0	0	0	0	0	0
1444		0	0	0	0	0	0	0	0	0	0	0	0	0	0	0	0	0	0	0	0	0	0	0	0
1445		0	0	0	0	0	0	0	0	0	0	0	0	0	0	0	0	0	0	0	0	0	0	0	0
1446		0	0	0	0	0	0	0	0	0	0	0	0	0	0	0	0	0	0	0	0	0	0	0	0
1447		0	0	0	0	0	0	0	0	0	0	0	0	0	0	0	0	0	0	0	0	0	0	0	0
1448		0	0	0	0	0	0	0	0	0	0	0	0	0	0	0	0	0	0	0	0	0	0	0	0
1449		0	0	0	0	0	0	0	0	0	0	0	0	0	0	0	0	0	0	0	0	0	0	0	0
1450		0	0	0	0	0	0	0	0	0	0	0	0	0	0	0	0	0	0	0	0	0	0	0	0
1451		0	0	0	0	0	0	0	0	0	0	0	0	0	0	0	0	0	0	0	0	0	0	0	0
1452		0	0	0	0	0	0	0	0	0	0	0	0	0	0	0	0	0	0	0	0	0	0	0	0
1453		0	0	0	0	0	0	0	0	0	0	0	0	0	0	0	0	0	0	0	0	0	0	0	0
1454		0	0	0	0	0	0	0	0	0	0	0	0	0	0	0	0	0	0	0	0	0	0	0	0
1455		0	0	0	0	0	0	0	0	0	0	0	0	0	0	0	0	0	0	0	0	0	0	0	0
1456		0	0	0	0	0	0	0	0	0	0	0	0	0	0	0	0	0	0	0	0	0	0	0	0
1457		0	0	0	0	0	0	0	0	0	0	0	0	0	0	0	0	0	0	0	0	0	0	0	0
1458		0	0	0	0	0	0	0	0	0	0	0	0	0	0	0	0	0	0	0	0	0	0	0	0
1459		0	0	0	0	0	0	0	0	0	0	0	0	0	0	0	0	0	0	0	0	0	0	0	0
1460		0	0	0	0	0	0	0	0	0	0	0	0	0	0	0	0	0	0	0	0	0	0	0	0
1461		0	0	0	0	0	0	0	0	0	0	0	0	0	0	0	0	0	0	0	0	0	0	0	0
1462		0	0	0	0	0	0	0	0	0	0	0	0	0	0	0	0	0	0	0	0	0	0	0	0
1463		0	0	0	0	0	0	0	0	0	0	0	0	0	0	0	0	0	0	0	0	0	0	0	0
1464		0	0	0	0	0	0	0	0	0	0	0	0	0	0	0	0	0	0	0	0	0	0	0	0
1465		0	0	0	0	0	0	0	0	0	0	0	0	0	0	0	0	0	0	0	0	0	0	0	0
1466		0	0	0	0	0	0	0	0	0	0	0	0	0	0	0	0	0	0	0	0	0	0	0	0
1467		0	0	0	0	0	0	0	0	0	0	0	0	0	0	0	0	0	0	0	0	0	0	0	0
1468		0	0	0	0	0	0	0	0	0	0	0	0	0	0	0	0	0	0	0	0	0	0	0	0
1469		0	0	0	0	0	0	0	0	0	0	0	0	0	0	0	0	0	0	0	0	0	0	0	0
1470		0	0	0	0	0	0	0	0	0	0	0	0	0	0	0	0	0	0	0	0	0	0	0	0
1471		0	0	0	0	0	0	0	0	0	0	0	0	0	0	0	0	0	0	0	0	0	0	0	0
1472		0	0	0	0	0	0	0	0	0	0	0	0	0	0	0	0	0	0	0	0	0	0	0	0
1473		0	0	0	0	0	0	0	0	0	0	0	0	0	0	0	0	0	0	0	0	0	0	0	0
1474		0	0	0	0	0	0	0	0	0	0	0	0	0	0	0	0	0	0	0	0	0	0	0	0
1475		0	0	0	0	0	0	0	0	0	0	0	0	0	0	0	0	0	0	0	0	0	0	0	0
1476		0	0	0	0	0	0	0	0	0	0	0	0	0	0	0	0	0	0	0	0	0	0	0	0
1477		0	0	0	0	0	0	0	0	0	0	0	0	0	0	0	0	0	0	0	0	0	0	0	0
1478		0	0	0	0	0	0	0	0	0	0	0	0	0	0	0	0	0	0	0	0	0	0	0	0
1479		0	0	0	0	0	0	0	0	0	0	0	0	0	0	0	0	0	0	0	0	0	0	0	0
1480		0	0	0	0	0	0	0	0	0	0	0	0	0	0	0	0	0	0	0	0	0	0	0	0
1481		0	0	0	0	0	0	0	0	0	0	0	0	0	0	0	0	0	0	0	0	0	0	0	0
1482		0	0	0	0	0	0	0	0	0	0	0	0	0	0	0	0	0	0	0	0	0	0	0	0
1483		0	0	0	0	0	0	0	0	0	0	0	0	0	0	0	0	0	0	0	0	0	0	0	0
1484		0	0	0	0	0	0	0	0	0	0	0	0	0	0	0	0	0	0	0	0	0	0	0	0
1485		0	0	0	0	0	0	0	0	0	0	0	0	0	0	0	0	0	0	0	0	0	0	0	0
1486		0	0	0	0	0	0	0	0	0	0	0	0	0	0	0	0	0	0	0	0	0	0	0	0
1487		0	0	0	0	0	0	0	0	0	0	0	0	0	0	0	0	0	0	0	0	0	0	0	0
1488		0	0	0	0	0	0	0	0	0	0	0	0	0	0	0	0	0	0	0	0	0	0	0	0
1489		0	0	0	0	0	0	0	0	0	0	0	0	0	0	0	0	0	0	0	0	0	0	0	0
1490		0	0	0	0	0	0	0	0	0	0	0	0	0	0	0	0	0	0	0	0	0	0	0	0
1491		0	0	0	0	0	0	0	0	0	0	0	0	0	0	0	0	0	0	0	0	0	0	0	0
1492		0	0	0	0	0	0	0	0	0	0	0	0	0	0	0	0	0	0	0	0	0	0	0	0
1493		0	0	0	0	0	0	0	0	0	0	0	0	0	0	0	0	0	0	0	0	0	0	0	0
1494		0	0	0	0	0	0	0	0	0	0	0	0	0	0	0	0	0	0	0	0	0	0	0	0
1495		0	0	0	0	0	0	0	0	0	0	0	0	0	0	0	0	0	0	0	0	0	0	0	0
1496		0	0	0	0	0	0	0	0	0	0	0	0	0	0	0	0	0	0	0	0	0	0	0	0
1497		0	0	0	0	0	0	0	0	0	0	0	0	0	0	0	0	0	0	0	0	0	0	0	0
1498		0	0	0	0	0	0	0	0	0	0	0	0	0	0	0	0	0	0	0	0	0	0	0	0
1499		0	0	0	0	0	0	0	0	0	0	0	0	0	0	0	0	0	0	0	0	0	0	0	0
1500		0	0	0	0	0	0	0	0	0	0	0	0	0	0	0	0	0	0	0	0	0	0	0	0
1501		0	0	0	0	0	0	0	0	0	0	0	0	0	0	0	0	0	0	0	0	0	0	0	0
1502		0	0	0	0	0	0	0	0	0	0	0	0	0	0	0	0	0	0	0	0	0	0	0	0
1503		0	0	0	0	0	0	0	0	0	0	0	0	0	0	0	0	0	0	0	0	0	0	0	0
1504		0	0	0	0	0	0	0	0	0	0	0	0	0	0	0	0	0	0	0	0	0	0	0	0
1505		0	0	0	0	0	0	0	0	0	0	0	0	0	0	0	0	0	0	0	0	0	0	0	0
1506		0	0	0	0	0	0	0	0	0	0	0	0	0	0	0	0	0	0	0	0	0	0	0	0
1507		0	0	0	0	0	0	0	0	0	0	0	0	0	0	0	0	0	0	0	0	0	0	0	0
1508		0	0	0	0	0	0	0	0	0	0	0	0	0	0	0	0	0	0	0	0	0	0	0	0
1509		0	0	0	0	0	0	0	0	0	0	0	0	0	0	0	0	0	0	0	0	0	0	0	0
1510		0	0	0	0	0	0	0	0	0	0	0	0	0	0	0	0	0	0	0	0	0	0	0	0
1511		0	0	0	0	0	0	0	0	0	0	0	0	0	0	0	0	0	0	0	0	0	0	0	0
1512		0	0	0	0	0	0	0	0	0	0	0	0	0	0	0	0	0	0	0	0	0	0	0	0
1513		0	0	0	0	0	0	0	0	0	0	0	0	0	0	0	0	0	0	0	0	0	0	0	0
1514		0	0	0	0	0	0	0	0	0	0	0	0	0	0	0	0	0	0	0	0	0	0	0	0
1515		0	0	0	0	0	0	0	0	0	0	0	0	0	0	0	0	0	0	0	0	0	0	0	0
1516		0	0	0	0	0	0	0	0	0	0	0	0	0	0	0	0	0	0	0	0	0	0	0	0
1517		0	0	0	0	0	0	0	0	0	0	0	0	0	0	0	0	0	0	0	0	0	0	0	0
1518		0	0	0	0	0	0	0	0	0	0	0	0	0	0	0	0	0	0	0	0	0	0	0	0
1519		0	0	0	0	0	0	0	0	0	0	0	0	0	0	0	0	0	0	0	0	0	0	0	0
1520		0	0	0	0	0	0	0	0	0	0	0	0	0	0	0	0	0	0	0	0	0	0	0	0
1521		0	0	0	0	0	0	0	0	0	0	0	0	0	0	0	0	0	0	0	0	0	0	0	0
1522		0	0	0	0	0	0	0	0	0	0	0	0	0	0	0	0	0	0	0	0	0	0	0	0
1523		0	0	0	0	0	0	0	0	0	0	0	0	0	0	0	0	0	0	0	0	0	0	0	0
1524		0	0	0	0	0	0	0	0	0	0	0	0	0	0	0	0	0	0	0	0	0	0	0	0
1525		0	0	0	0	0	0	0	0	0	0	0	0	0	0	0	0	0	0	0	0	0	0	0	0
1526		0	0	0	0	0	0	0	0	0	0	0	0	0	0	0	0	0	0	0	0	0	0	0	0
1527		0	0	0	0	0	0	0	0	0	0	0	0	0	0	0	0	0	0	0	0	0	0	0	0
1528		0	0	0	0	0	0	0	0	0	0	0	0	0	0	0	0	0	0	0	0	0	0	0	0
1529		0	0	0	0	0	0	0	0	0	0	0	0	0	0	0	0	0	0	0	0	0	0	0	0
1530		0	0	0	0	0	0	0	0	0	0	0	0	0	0	0	0	0	0	0	0	0	0	0	0
1531		0	0	0	0	0	0	0	0	0	0	0	0	0	0	0	0	0	0	0	0	0	0	0	0
1532		0	0	0	0	0	0	0	0	0	0	0	0	0	0	0	0	0	0	0	0	0	0	0	0
1533		0	0	0	0	0	0	0	0	0	0	0	0	0	0	0	0	0	0	0	0	0	0	0	0
1534		0	0	0	0	0	0	0	0	0	0	0	0	0	0	0	0	0	0	0	0	0	0	0	0
1535		0	0	0	0	0	0	0	0	0	0	0	0	0	0	0	0	0	0	0	0	0	0	0	0
1536		0	0	0	0	0	0	0	0	0	0	0	0	0	0	0	0	0	0	0	0	0	0	0	0
1537		0	0	0	0	0	0	0	0	0	0	0	0	0	0	0	0	0	0	0	0	0	0	0	0
1538		0	0	0	0	0	0	0	0	0	0	0	0	0	0	0	0	0	0	0	0	0	0	0	0
1539		0	0	0	0	0	0	0	0	0	0	0	0	0	0	0	0	0	0	0	0	0	0	0	0
1540		0	0	0	0	0	0	0	0	0	0	0	0	0	0	0	0	0	0	0	0	0	0	0	0
1541		0	0	0	0	0	0	0	0	0	0	0	0	0	0	0	0	0	0	0	0	0	0	0	0
1542		0	0	0	0	0	0	0	0	0	0	0	0	0	0	0	0	0	0	0	0	0	0	0	0
1543		0	0	0	0	0	0	0	0	0	0	0	0	0	0	0	0	0	0	0	0	0	0	0	0
1544		0	0	0	0	0	0	0	0	0	0	0	0	0	0	0	0	0	0	0	0	0	0	0	0
1545		0	0	0	0	0	0	0	0	0	0	0	0	0	0	0	0	0	0	0	0	0	0	0	0
1546		0	0	0	0	0	0	0	0	0	0	0	0	0	0	0	0	0	0	0	0	0	0	0	0
1547		0	0	0	0	0	0	0	0	0	0	0	0	0	0	0	0	0	0	0	0	0	0	0	0
1548		0	0	0	0	0	0	0	0	0	0	0	0	0	0	0	0	0	0	0	0	0	0	0	0
1549		0	0	0	0	0	0	0	0	0	0	0	0	0	0	0	0	0	0	0	0	0	0	0	0
1550		0	0	0	0	0	0	0	0	0	0	0	0	0	0	0	0	0	0	0	0	0	0	0	0
1551		0	0	0	0	0	0	0	0	0	0	0	0	0	0	0	0	0	0	0	0	0	0	0	0
1552		0	0	0	0	0	0	0	0	0	0	0	0	0	0	0	0	0	0	0	0	0	0	0	0
1553		0	0	0	0	0	0	0	0	0	0	0	0	0	0	0	0	0	0	0	0	0	0	0	0
1554		0	0	0	0	0	0	0	0	0	0	0	0	0	0	0	0	0	0	0	0	0	0	0	0
1555		0	0	0	0	0	0	0	0	0	0	0	0	0	0	0	0	0	0	0	0	0	0	0	0
1556		0	0	0	0	0	0	0	0	0	0	0	0	0	0	0	0	0	0	0	0	0	0	0	0
1557		0	0	0	0	0	0	0	0	0	0	0	0	0	0	0	0	0	0	0	0	0	0	0	0
1558		0	0	0	0	0	0	0	0	0	0	0	0	0	0	0	0	0	0	0	0	0	0	0	0
1559		0	0	0	0	0	0	0	0	0	0	0	0	0	0	0	0	0	0	0	0	0	0	0	0
1560		0	0	0	0	0	0	0	0	0	0	0	0	0	0	0	0	0	0	0	0	0	0	0	0
1561		0	0	0	0	0	0	0	0	0	0	0	0	0	0	0	0	0	0	0	0	0	0	0	0
1562		0	0	0	0	0	0	0	0	0	0	0	0	0	0	0	0	0	0	0	0	0	0	0	0
1563		0	0	0	0	0	0	0	0	0	0	0	0	0	0	0	0	0	0	0	0	0	0	0	0
1564		0	0	0	0	0	0	0	0	0	0	0	0	0	0	0	0	0	0	0	0	0	0	0	0
1565		0	0	0	0	0	0	0	0	0	0	0	0	0	0	0	0	0	0	0	0	0	0	0	0
1566		0	0	0	0	0	0	0	0	0	0	0	0	0	0	0	0	0	0	0	0	0	0	0	0
1567		0	0	0	0	0	0	0	0	0	0	0	0	0	0	0	0	0	0	0	0	0	0	0	0
1568		0	0	0	0	0	0	0	0	0	0	0	0	0	0	0	0	0	0	0	0	0	0	0	0
1569		0	0	0	0	0	0	0	0	0	0	0	0	0	0	0	0	0	0	0	0	0	0	0	0
1570		0	0	0	0	0	0	0	0	0	0	0	0	0	0	0	0	0	0	0	0	0	0	0	0
1571		0	0	0	0	0	0	0	0	0	0	0	0	0	0	0	0	0	0	0	0	0	0	0	0
1572		0	0	0	0	0	0	0	0	0	0	0	0	0	0	0	0	0	0	0	0	0	0	0	0
1573		0	0	0	0	0	0	0	0	0	0	0	0	0	0	0	0	0	0	0	0	0	0	0	0
1574		0	0	0	0	0	0	0	0	0	0	0	0	0	0	0	0	0	0	0	0	0	0	0	0
1575		0	0	0	0	0	0	0	0	0	0	0	0	0	0	0	0	0	0	0	0	0	0	0	0
1576		0	0	0	0	0	0	0	0	0	0	0	0	0	0	0	0	0	0	0	0	0	0	0	0
1577		0	0	0	0	0	0	0	0	0	0	0	0	0	0	0	0	0	0	0	0	0	0	0	0
1578		0	0	0	0	0	0	0	0	0	0	0	0	0	0	0	0	0	0	0	0	0	0	0	0
1579		0	0	0	0	0	0	0	0	0	0	0	0	0	0	0	0	0	0	0	0	0	0	0	0
1580		0	0	0	0	0	0	0	0	0	0	0	0	0	0	0	0	0	0	0	0	0	0	0	0
1581		0	0	0	0	0	0	0	0	0	0	0	0	0	0	0	0	0	0	0	0	0	0	0	0
1582		0	0	0	0	0	0	0	0	0	0	0	0	0	0	0	0	0	0	0	0	0	0	0	0
1583		0	0	0	0	0	0	0	0	0	0	0	0	0	0	0	0	0	0	0	0	0	0	0	0
1584		0	0	0	0	0	0	0	0	0	0	0	0	0	0	0	0	0	0	0	0	0	0	0	0
1585		0	0	0	0	0	0	0	0	0	0	0	0	0	0	0	0	0	0	0	0	0	0	0	0
1586		0	0	0	0	0	0	0	0	0	0	0	0	0	0	0	0	0	0	0	0	0	0	0	0
1587		0	0	0	0	0	0	0	0	0	0	0	0	0	0	0	0	0	0	0	0	0	0	0	0
1588		0	0	0	0	0	0	0	0	0	0	0	0	0	0	0	0	0	0	0	0	0	0	0	0
1589		0	0	0	0	0	0	0	0	0	0	0	0	0	0	0	0	0	0	0	0	0	0	0	0
1590		0	0	0	0	0	0	0	0	0	0	0	0	0	0	0	0	0	0	0	0	0	0	0	0
1591		0	0	0	0	0	0	0	0	0	0	0	0	0	0	0	0	0	0	0	0	0	0	0	0
1592		0	0	0	0	0	0	0	0	0	0	0	0	0	0	0	0	0	0	0	0	0	0	0	0
1593		0	0	0	0	0	0	0	0	0	0	0	0	0	0	0	0	0	0	0	0	0	0	0	0
1594		0	0	0	0	0	0	0	0	0	0	0	0	0	0	0	0	0	0	0	0	0	0	0	0
1595		0	0	0	0	0	0	0	0	0	0	0	0	0	0	0	0	0	0	0	0	0	0	0	0
1596		0	0	0	0	0	0	0	0	0	0	0	0	0	0	0	0	0	0	0	0	0	0	0	0
1597		0	0	0	0	0	0	0	0	0	0	0	0	0	0	0	0	0	0	0	0	0	0	0	0
1598		0	0	0	0	0	0	0	0	0	0	0	0	0	0	0	0	0	0	0	0	0	0	0	0
1599		0	0	0	0	0	0	0	0	0	0	0	0	0	0	0	0	0	0	0	0	0	0	0	0
1600		0	0	0	0	0	0	0	0	0	0	0	0	0	0	0	0	0	0	0	0	0	0	0	0
1601		0	0	0	0	0	0	0	0	0	0	0	0	0	0	0	0	0	0	0	0	0	0	0	0
1602		0	0	0	0	0	0	0	0	0	0	0	0	0	0	0	0	0	0	0	0	0	0	0	0
1603		0	0	0	0	0	0	0	0	0	0	0	0	0	0	0	0	0	0	0	0	0	0	0	0
1604		0	0	0	0	0	0	0	0	0	0	0	0	0	0	0	0	0	0	0	0	0	0	0	0
1605		0	0	0	0	0	0	0	0	0	0	0	0	0	0	0	0	0	0	0	0	0	0	0	0
1606		0	0	0	0	0	0	0	0	0	0	0	0	0	0	0	0	0	0	0	0	0	0	0	0
1607		0	0	0	0	0	0	0	0	0	0	0	0	0	0	0	0	0	0	0	0	0	0	0	0
1608		0	0	0	0	0	0	0	0	0	0	0	0	0	0	0	0	0	0	0	0	0	0	0	0
1609		0	0	0	0	0	0	0	0	0	0	0	0	0	0	0	0	0	0	0	0	0	0	0	0
1610		0	0	0	0	0	0	0	0	0	0	0	0	0	0	0	0	0	0	0	0	0	0	0	0
1611		0	0	0	0	0	0	0	0	0	0	0	0	0	0	0	0	0	0	0	0	0	0	0	0
1612		0	0	0	0	0	0	0	0	0	0	0	0	0	0	0	0	0	0	0	0	0	0	0	0
1613		0	0	0	0	0	0	0	0	0	0	0	0	0	0	0	0	0	0	0	0	0	0	0	0
1614		0	0	0	0	0	0	0	0	0	0	0	0	0	0	0	0	0	0	0	0	0	0	0	0
1615		0	0	0	0	0	0	0	0	0	0	0	0	0	0	0	0	0	0	0	0	0	0	0	0
1616		0	0	0	0	0	0	0	0	0	0	0	0	0	0	0	0	0	0	0	0	0	0	0	0
1617		0	0	0	0	0	0	0	0	0	0	0	0	0	0	0	0	0	0	0	0	0	0	0	0
1618		0	0	0	0	0	0	0	0	0	0	0	0	0	0	0	0	0	0	0	0	0	0	0	0
1619		0	0	0	0	0	0	0	0	0	0	0	0	0	0	0	0	0	0	0	0	0	0	0	0
1620		0	0	0	0	0	0	0	0	0	0	0	0	0	0	0	0	0	0	0	0	0	0	0	0
1621		0	0	0	0	0	0	0	0	0	0	0	0	0	0	0	0	0	0	0	0	0	0	0	0
1622		0	0	0	0	0	0	0	0	0	0	0	0	0	0	0	0	0	0	0	0	0	0	0	0
1623		0	0	0	0	0	0	0	0	0	0	0	0	0	0	0	0	0	0	0	0	0	0	0	0
1624		0	0	0	0	0	0	0	0	0	0	0	0	0	0	0	0	0	0	0	0	0	0	0	0
1625		0	0	0	0	0	0	0	0	0	0	0	0	0	0	0	0	0	0	0	0	0	0	0	0
1626		0	0	0	0	0	0	0	0	0	0	0	0	0	0	0	0	0	0	0	0	0	0	0	0
1627		0	0	0	0	0	0	0	0	0	0	0	0	0	0	0	0	0	0	0	0	0	0	0	0
1628		0	0	0	0	0	0	0	0	0	0	0	0	0	0	0	0	0	0	0	0	0	0	0	0
1629		0	0	0	0	0	0	0	0	0	0	0	0	0	0	0	0	0	0	0	0	0	0	0	0
1630		0	0	0	0	0	0	0	0	0	0	0	0	0	0	0	0	0	0	0	0	0	0	0	0
1631		0	0	0	0	0	0	0	0	0	0	0	0	0	0	0	0	0	0	0	0	0	0	0	0
1632		0	0	0	0	0	0	0	0	0	0	0	0	0	0	0	0	0	0	0	0	0	0	0	0
1633		0	0	0	0	0	0	0	0	0	0	0	0	0	0	0	0	0	0	0	0	0	0	0	0
1634		0	0	0	0	0	0	0	0	0	0	0	0	0	0	0	0	0	0	0	0	0	0	0	0
1635		0	0	0	0	0	0	0	0	0	0	0	0	0	0	0	0	0	0	0	0	0	0	0	0
1636		0	0	0	0	0	0	0	0	0	0	0	0	0	0	0	0	0	0	0	0	0	0	0	0
1637		0	0	0	0	0	0	0	0	0	0	0	0	0	0	0	0	0	0	0	0	0	0	0	0
1638		0	0	0	0	0	0	0	0	0	0	0	0	0	0	0	0	0	0	0	0	0	0	0	0
1639		0	0	0	0	0	0	0	0	0	0	0	0	0	0	0	0	0	0	0	0	0	0	0	0
1640		0	0	0	0	0	0	0	0	0	0	0	0	0	0	0	0	0	0	0	0	0	0	0	0
1641		0	0	0	0	0	0	0	0	0	0	0	0	0	0	0	0	0	0	0	0	0	0	0	0
1642		0	0	0	0	0	0	0	0	0	0	0	0	0	0	0	0	0	0	0	0	0	0	0	0
1643		0	0	0	0	0	0	0	0	0	0	0	0	0	0	0	0	0	0	0	0	0	0	0	0
1644		0	0	0	0	0	0	0	0	0	0	0	0	0	0	0	0	0	0	0	0	0	0	0	0
1645		0	0	0	0	0	0	0	0	0	0	0	0	0	0	0	0	0	0	0	0	0	0	0	0
1646		0	0	0	0	0	0	0	0	0	0	0	0	0	0	0	0	0	0	0	0	0	0	0	0
1647		0	0	0	0	0	0	0	0	0	0	0	0	0	0	0	0	0	0	0	0	0	0	0	0
1648		0	0	0	0	0	0	0	0	0	0	0	0	0	0	0	0	0	0	0	0	0	0	0	0
1649		0	0	0	0	0	0	0	0	0	0	0	0	0	0	0	0	0	0	0	0	0	0	0	0
1650		0	0	0	0	0	0	0	0	0	0	0	0	0	0	0	0	0	0	0	0	0	0	0	0
1651		0	0	0	0	0	0	0	0	0	0	0	0	0	0	0	0	0	0	0	0	0	0	0	0
1652		0	0	0	0	0	0	0	0	0	0	0	0	0	0	0	0	0	0	0	0	0	0	0	0
1653		0	0	0	0	0	0	0	0	0	0	0	0	0	0	0	0	0	0	0	0	0	0	0	0
1654		0	0	0	0	0	0	0	0	0	0	0	0	0	0	0	0	0	0	0	0	0	0	0	0
1655		0	0	0	0	0	0	0	0	0	0	0	0	0	0	0	0	0	0	0	0	0	0	0	0
1656		0	0	0	0	0	0	0	0	0	0	0	0	0	0	0	0	0	0	0	0	0	0	0	0
1657		0	0	0	0	0	0	0	0	0	0	0	0	0	0	0	0	0	0	0	0	0	0	0	0
1658		0	0	0	0	0	0	0	0	0	0	0	0	0	0	0	0	0	0	0	0	0	0	0	0
1659		0	0	0	0	0	0	0	0	0	0	0	0	0	0	0	0	0	0	0	0	0	0	0	0
1660		0	0	0	0	0	0	0	0	0	0	0	0	0	0	0	0	0	0	0	0	0	0	0	0
1661		0	0	0	0	0	0	0	0	0	0	0	0	0	0	0	0	0	0	0	0	0	0	0	0
1662		0	0	0	0	0	0	0	0	0	0	0	0	0	0	0	0	0	0	0	0	0	0	0	0
1663		0	0	0	0	0	0	0	0	0	0	0	0	0	0	0	0	0	0	0	0	0	0	0	0
1664		0	0	0	0	0	0	0	0	0	0	0	0	0	0	0	0	0	0	0	0	0	0	0	0
1665		0	0	0	0	0	0	0	0	0	0	0	0	0	0	0	0	0	0	0	0	0	0	0	0
1666		0	0	0	0	0	0	0	0	0	0	0	0	0	0	0	0	0	0	0	0	0	0	0	0
1667		0	0	0	0	0	0	0	0	0	0	0	0	0	0	0	0	0	0	0	0	0	0	0	0
1668		0	0	0	0	0	0	0	0	0	0	0	0	0	0	0	0	0	0	0	0	0	0	0	0
1669		0	0	0	0	0	0	0	0	0	0	0	0	0	0	0	0	0	0	0	0	0	0	0	0
1670		0	0	0	0	0	0	0	0	0	0	0	0	0	0	0	0	0	0	0	0	0	0	0	0
1671		0	0	0	0	0	0	0	0	0	0	0	0	0	0	0	0	0	0	0	0	0	0	0	0
1672		0	0	0	0	0	0	0	0	0	0	0	0	0	0	0	0	0	0	0	0	0	0	0	0
1673		0	0	0	0	0	0	0	0	0	0	0	0	0	0	0	0	0	0	0	0	0	0	0	0
1674		0	0	0	0	0	0	0	0	0	0	0	0	0	0	0	0	0	0	0	0	0	0	0	0
1675		0	0	0	0	0	0	0	0	0	0	0	0	0	0	0	0	0	0	0	0	0	0	0	0
1676		0	0	0	0	0	0	0	0	0	0	0	0	0	0	0	0	0	0	0	0	0	0	0	0
1677		0	0	0	0	0	0	0	0	0	0	0	0	0	0	0	0	0	0	0	0	0	0	0	0
1678		0	0	0	0	0	0	0	0	0	0	0	0	0	0	0	0	0	0	0	0	0	0	0	0
1679		0	0	0	0	0	0	0	0	0	0	0	0	0	0	0	0	0	0	0	0	0	0	0	0
1680		0	0	0	0	0	0	0	0	0	0	0	0	0	0	0	0	0	0	0	0	0	0	0	0
1681		0	0	0	0	0	0	0	0	0	0	0	0	0	0	0	0	0	0	0	0	0	0	0	0
1682		0	0	0	0	0	0	0	0	0	0	0	0	0	0	0	0	0	0	0	0	0	0	0	0
1683		0	0	0	0	0	0	0	0	0	0	0	0	0	0	0	0	0	0	0	0	0	0	0	0
1684		0	0	0	0	0	0	0	0	0	0	0	0	0	0	0	0	0	0	0	0	0	0	0	0
1685		0	0	0	0	0	0	0	0	0	0	0	0	0	0	0	0	0	0	0	0	0	0	0	0
1686		0	0	0	0	0	0	0	0	0	0	0	0	0	0	0	0	0	0	0	0	0	0	0	0
1687		0	0	0	0	0	0	0	0	0	0	0	0	0	0	0	0	0	0	0	0	0	0	0	0
1688		0	0	0	0	0	0	0	0	0	0	0	0	0	0	0	0	0	0	0	0	0	0	0	0
1689		0	0	0	0	0	0	0	0	0	0	0	0	0	0	0	0	0	0	0	0	0	0	0	0
1690		0	0	0	0	0	0	0	0	0	0	0	0	0	0	0	0	0	0	0	0	0	0	0	0
1691		0	0	0	0	0	0	0	0	0	0	0	0	0	0	0	0	0	0	0	0	0	0	0	0
1692		0	0	0	0	0	0	0	0	0	0	0	0	0	0	0	0	0	0	0	0	0	0	0	0
1693		0	0	0	0	0	0	0	0	0	0	0	0	0	0	0	0	0	0	0	0	0	0	0	0
1694		0	0	0	0	0	0	0	0	0	0	0	0	0	0	0	0	0	0	0	0	0	0	0	0
1695		0	0	0	0	0	0	0	0	0	0	0	0	0	0	0	0	0	0	0	0	0	0	0	0
1696		0	0	0	0	0	0	0	0	0	0	0	0	0	0	0	0	0	0	0	0	0	0	0	0
1697		0	0	0	0	0	0	0	0	0	0	0	0	0	0	0	0	0	0	0	0	0	0	0	0
1698		0	0	0	0	0	0	0	0	0	0	0	0	0	0	0	0	0	0	0	0	0	0	0	0
1699		0	0	0	0	0	0	0	0	0	0	0	0	0	0	0	0	0	0	0	0	0	0	0	0
1700		0	0	0	0	0	0	0	0	0	0	0	0	0	0	0	0	0	0	0	0	0	0	0	0
1701		0	0	0	0	0	0	0	0	0	0	0	0	0	0	0	0	0	0	0	0	0	0	0	0
1702		0	0	0	0	0	0	0	0	0	0	0	0	0	0	0	0	0	0	0	0	0	0	0	0
1703		0	0	0	0	0	0	0	0	0	0	0	0	0	0	0	0	0	0	0	0	0	0	0	0
1704		0	0	0	0	0	0	0	0	0	0	0	0	0	0	0	0	0	0	0	0	0	0	0	0
1705		0	0	0	0	0	0	0	0	0	0	0	0	0	0	0	0	0	0	0	0	0	0	0	0
1706		0	0	0	0	0	0	0	0	0	0	0	0	0	0	0	0	0	0	0	0	0	0	0	0
1707		0	0	0	0	0	0	0	0	0	0	0	0	0	0	0	0	0	0	0	0	0	0	0	0
1708		0	0	0	0	0	0	0	0	0	0	0	0	0	0	0	0	0	0	0	0	0	0	0	0
1709		0	0	0	0	0	0	0	0	0	0	0	0	0	0	0	0	0	0	0	0	0	0	0	0
1710		0	0	0	0	0	0	0	0	0	0	0	0	0	0	0	0	0	0	0	0	0	0	0	0
1711		0	0	0	0	0	0	0	0	0	0	0	0	0	0	0	0	0	0	0	0	0	0	0	0
1712		0	0	0	0	0	0	0	0	0	0	0	0	0	0	0	0	0	0	0	0	0	0	0	0
1713		0	0	0	0	0	0	0	0	0	0	0	0	0	0	0	0	0	0	0	0	0	0	0	0
1714		0	0	0	0	0	0	0	0	0	0	0	0	0	0	0	0	0	0	0	0	0	0	0	0
1715		0	0	0	0	0	0	0	0	0	0	0	0	0	0	0	0	0	0	0	0	0	0	0	0
1716		0	0	0	0	0	0	0	0	0	0	0	0	0	0	0	0	0	0	0	0	0	0	0	0
1717		0	0	0	0	0	0	0	0	0	0	0	0	0	0	0	0	0	0	0	0	0	0	0	0
1718		0	0	0	0	0	0	0	0	0	0	0	0	0	0	0	0	0	0	0	0	0	0	0	0
1719		0	0	0	0	0	0	0	0	0	0	0	0	0	0	0	0	0	0	0	0	0	0	0	0
1720		0	0	0	0	0	0	0	0	0	0	0	0	0	0	0	0	0	0	0	0	0	0	0	0
1721		0	0	0	0	0	0	0	0	0	0	0	0	0	0	0	0	0	0	0	0	0	0	0	0
1722		0	0	0	0	0	0	0	0	0	0	0	0	0	0	0	0	0	0	0	0	0	0	0	0
1723		0	0	0	0	0	0	0	0	0	0	0	0	0	0	0	0	0	0	0	0	0	0	0	0
1724		0	0	0	0	0	0	0	0	0	0	0	0	0	0	0	0	0	0	0	0	0	0	0	0
1725		0	0	0	0	0	0	0	0	0	0	0	0	0	0	0	0	0	0	0	0	0	0	0	0
1726		0	0	0	0	0	0	0	0	0	0	0	0	0	0	0	0	0	0	0	0	0	0	0	0
1727		0	0	0	0	0	0	0	0	0	0	0	0	0	0	0	0	0	0	0	0	0	0	0	0
1728		0	0	0	0	0	0	0	0	0	0	0	0	0	0	0	0	0	0	0	0	0	0	0	0
1729		0	0	0	0	0	0	0	0	0	0	0	0	0	0	0	0	0	0	0	0	0	0	0	0
1730		0	0	0	0	0	0	0	0	0	0	0	0	0	0	0	0	0	0	0	0	0	0	0	0
1731		0	0	0	0	0	0	0	0	0	0	0	0	0	0	0	0	0	0	0	0	0	0	0	0
1732		0	0	0	0	0	0	0	0	0	0	0	0	0	0	0	0	0	0	0	0	0	0	0	0
1733		0	0	0	0	0	0	0	0	0	0	0	0	0	0	0	0	0	0	0	0	0	0	0	0
1734		0	0	0	0	0	0	0	0	0	0	0	0	0	0	0	0	0	0	0	0	0	0	0	0
1735		0	0	0	0	0	0	0	0	0	0	0	0	0	0	0	0	0	0	0	0	0	0	0	0
1736		0	0	0	0	0	0	0	0	0	0	0	0	0	0	0	0	0	0	0	0	0	0	0	0
1737		0	0	0	0	0	0	0	0	0	0	0	0	0	0	0	0	0	0	0	0	0	0	0	0
1738		0	0	0	0	0	0	0	0	0	0	0	0	0	0	0	0	0	0	0	0	0	0	0	0
1739		0	0	0	0	0	0	0	0	0	0	0	0	0	0	0	0	0	0	0	0	0	0	0	0
1740		0	0	0	0	0	0	0	0	0	0	0	0	0	0	0	0	0	0	0	0	0	0	0	0
1741		0	0	0	0	0	0	0	0	0	0	0	0	0	0	0	0	0	0	0	0	0	0	0	0
1742		0	0	0	0	0	0	0	0	0	0	0	0	0	0	0	0	0	0	0	0	0	0	0	0
1743		0	0	0	0	0	0	0	0	0	0	0	0	0	0	0	0	0	0	0	0	0	0	0	0
1744		0	0	0	0	0	0	0	0	0	0	0	0	0	0	0	0	0	0	0	0	0	0	0	0
1745		0	0	0	0	0	0	0	0	0	0	0	0	0	0	0	0	0	0	0	0	0	0	0	0
1746		0	0	0	0	0	0	0	0	0	0	0	0	0	0	0	0	0	0	0	0	0	0	0	0
1747		0	0	0	0	0	0	0	0	0	0	0	0	0	0	0	0	0	0	0	0	0	0	0	0
1748		0	0	0	0	0	0	0	0	0	0	0	0	0	0	0	0	0	0	0	0	0	0	0	0
1749		0	0	0	0	0	0	0	0	0	0	0	0	0	0	0	0	0	0	0	0	0	0	0	0
1750		0	0	0	0	0	0	0	0	0	0	0	0	0	0	0	0	0	0	0	0	0	0	0	0
1751		0	0	0	0	0	0	0	0	0	0	0	0	0	0	0	0	0	0	0	0	0	0	0	0
1752		0	0	0	0	0	0	0	0	0	0	0	0	0	0	0	0	0	0	0	0	0	0	0	0
1753		0	0	0	0	0	0	0	0	0	0	0	0	0	0	0	0	0	0	0	0	0	0	0	0
1754		0	0	0	0	0	0	0	0	0	0	0	0	0	0	0	0	0	0	0	0	0	0	0	0
1755		0	0	0	0	0	0	0	0	0	0	0	0	0	0	0	0	0	0	0	0	0	0	0	0
1756		0	0	0	0	0	0	0	0	0	0	0	0	0	0	0	0	0	0	0	0	0	0	0	0
1757		0	0	0	0	0	0	0	0	0	0	0	0	0	0	0	0	0	0	0	0	0	0	0	0
1758		0	0	0	0	0	0	0	0	0	0	0	0	0	0	0	0	0	0	0	0	0	0	0	0
1759		0	0	0	0	0	0	0	0	0	0	0	0	0	0	0	0	0	0	0	0	0	0	0	0
1760		0	0	0	0	0	0	0	0	0	0	0	0	0	0	0	0	0	0	0	0	0	0	0	0
1761		0	0	0	0	0	0	0	0	0	0	0	0	0	0	0	0	0	0	0	0	0	0	0	0
1762		0	0	0	0	0	0	0	0	0	0	0	0	0	0	0	0	0	0	0	0	0	0	0	0
1763		0	0	0	0	0	0	0	0	0	0	0	0	0	0	0	0	0	0	0	0	0	0	0	0
1764		0	0	0	0	0	0	0	0	0	0	0	0	0	0	0	0	0	0	0	0	0	0	0	0
1765		0	0	0	0	0	0	0	0	0	0	0	0	0	0	0	0	0	0	0	0	0	0	0	0
1766		0	0	0	0	0	0	0	0	0	0	0	0	0	0	0	0	0	0	0	0	0	0	0	0
1767		0	0	0	0	0	0	0	0	0	0	0	0	0	0	0	0	0	0	0	0	0	0	0	0
1768		0	0	0	0	0	0	0	0	0	0	0	0	0	0	0	0	0	0	0	0	0	0	0	0
1769		0	0	0	0	0	0	0	0	0	0	0	0	0	0	0	0	0	0	0	0	0	0	0	0
1770		0	0	0	0	0	0	0	0	0	0	0	0	0	0	0	0	0	0	0	0	0	0	0	0
1771		0	0	0	0	0	0	0	0	0	0	0	0	0	0	0	0	0	0	0	0	0	0	0	0
1772		0	0	0	0	0	0	0	0	0	0	0	0	0	0	0	0	0	0	0	0	0	0	0	0
1773		0	0	0	0	0	0	0	0	0	0	0	0	0	0	0	0	0	0	0	0	0	0	0	0
1774		0	0	0	0	0	0	0	0	0	0	0	0	0	0	0	0	0	0	0	0	0	0	0	0
1775		0	0	0	0	0	0	0	0	0	0	0	0	0	0	0	0	0	0	0	0	0	0	0	0
1776		0	0	0	0	0	0	0	0	0	0	0	0	0	0	0	0	0	0	0	0	0	0	0	0
1777		0	0	0	0	0	0	0	0	0	0	0	0	0	0	0	0	0	0	0	0	0	0	0	0
1778		0	0	0	0	0	0	0	0	0	0	0	0	0	0	0	0	0	0	0	0	0	0	0	0
1779		0	0	0	0	0	0	0	0	0	0	0	0	0	0	0	0	0	0	0	0	0	0	0	0
1780		0	0	0	0	0	0	0	0	0	0	0	0	0	0	0	0	0	0	0	0	0	0	0	0
1781		0	0	0	0	0	0	0	0	0	0	0	0	0	0	0	0	0	0	0	0	0	0	0	0
1782		0	0	0	0	0	0	0	0	0	0	0	0	0	0	0	0	0	0	0	0	0	0	0	0
1783		0	0	0	0	0	0	0	0	0	0	0	0	0	0	0	0	0	0	0	0	0	0	0	0
1784		0	0	0	0	0	0	0	0	0	0	0	0	0	0	0	0	0	0	0	0	0	0	0	0
1785		0	0	0	0	0	0	0	0	0	0	0	0	0	0	0	0	0	0	0	0	0	0	0	0
1786		0	0	0	0	0	0	0	0	0	0	0	0	0	0	0	0	0	0	0	0	0	0	0	0
1787		0	0	0	0	0	0	0	0	0	0	0	0	0	0	0	0	0	0	0	0	0	0	0	0
1788		0	0	0	0	0	0	0	0	0	0	0	0	0	0	0	0	0	0	0	0	0	0	0	0
1789		0	0	0	0	0	0	0	0	0	0	0	0	0	0	0	0	0	0	0	0	0	0	0	0
1790		0	0	0	0	0	0	0	0	0	0	0	0	0	0	0	0	0	0	0	0	0	0	0	0
1791		0	0	0	0	0	0	0	0	0	0	0	0	0	0	0	0	0	0	0	0	0	0	0	0
1792		0	0	0	0	0	0	0	0	0	0	0	0	0	0	0	0	0	0	0	0	0	0	0	0
1793		0	0	0	0	0	0	0	0	0	0	0	0	0	0	0	0	0	0	0	0	0	0	0	0
1794		0	0	0	0	0	0	0	0	0	0	0	0	0	0	0	0	0	0	0	0	0	0	0	0
1795		0	0	0	0	0	0	0	0	0	0	0	0	0	0	0	0	0	0	0	0	0	0	0	0
1796		0	0	0	0	0	0	0	0	0	0	0	0	0	0	0	0	0	0	0	0	0	0	0	0
1797		0	0	0	0	0	0	0	0	0	0	0	0	0	0	0	0	0	0	0	0	0	0	0	0
1798		0	0	0	0	0	0	0	0	0	0	0	0	0	0	0	0	0	0	0	0	0	0	0	0
1799		0	0	0	0	0	0	0	0	0	0	0	0	0	0	0	0	0	0	0	0	0	0	0	0
1800		0	0	0	0	0	0	0	0	0	0	0	0	0	0	0	0	0	0	0	0	0	0	0	0
1801		0	0	0	0	0	0	0	0	0	0	0	0	0	0	0	0	0	0	0	0	0	0	0	0
1802		0	0	0	0	0	0	0	0	0	0	0	0	0	0	0	0	0	0	0	0	0	0	0	0
1803		0	0	0	0	0	0	0	0	0	0	0	0	0	0	0	0	0	0	0	0	0	0	0	0
1804		0	0	0	0	0	0	0	0	0	0	0	0	0	0	0	0	0	0	0	0	0	0	0	0
1805		0	0	0	0	0	0	0	0	0	0	0	0	0	0	0	0	0	0	0	0	0	0	0	0
1806		0	0	0	0	0	0	0	0	0	0	0	0	0	0	0	0	0	0	0	0	0	0	0	0
1807		0	0	0	0	0	0	0	0	0	0	0	0	0	0	0	0	0	0	0	0	0	0	0	0
1808		0	0	0	0	0	0	0	0	0	0	0	0	0	0	0	0	0	0	0	0	0	0	0	0
1809		0	0	0	0	0	0	0	0	0	0	0	0	0	0	0	0	0	0	0	0	0	0	0	0
1810		0	0	0	0	0	0	0	0	0	0	0	0	0	0	0	0	0	0	0	0	0	0	0	0
1811		0	0	0	0	0	0	0	0	0	0	0	0	0	0	0	0	0	0	0	0	0	0	0	0
1812		0	0	0	0	0	0	0	0	0	0	0	0	0	0	0	0	0	0	0	0	0	0	0	0
1813		0	0	0	0	0	0	0	0	0	0	0	0	0	0	0	0	0	0	0	0	0	0	0	0
1814		0	0	0	0	0	0	0	0	0	0	0	0	0	0	0	0	0	0	0	0	0	0	0	0
1815		0	0	0	0	0	0	0	0	0	0	0	0	0	0	0	0	0	0	0	0	0	0	0	0
1816		0	0	0	0	0	0	0	0	0	0	0	0	0	0	0	0	0	0	0	0	0	0	0	0
1817		0	0	0	0	0	0	0	0	0	0	0	0	0	0	0	0	0	0	0	0	0	0	0	0
1818		0	0	0	0	0	0	0	0	0	0	0	0	0	0	0	0	0	0	0	0	0	0	0	0
1819		0	0	0	0	0	0	0	0	0	0	0	0	0	0	0	0	0	0	0	0	0	0	0	0
1820		0	0	0	0	0	0	0	0	0	0	0	0	0	0	0	0	0	0	0	0	0	0	0	0
1821		0	0	0	0	0	0	0	0	0	0	0	0	0	0	0	0	0	0	0	0	0	0	0	0
1822		0	0	0	0	0	0	0	0	0	0	0	0	0	0	0	0	0	0	0	0	0	0	0	0
1823		0	0	0	0	0	0	0	0	0	0	0	0	0	0	0	0	0	0	0	0	0	0	0	0
1824		0	0	0	0	0	0	0	0	0	0	0	0	0	0	0	0	0	0	0	0	0	0	0	0
1825		0	0	0	0	0	0	0	0	0	0	0	0	0	0	0	0	0	0	0	0	0	0	0	0
1826		0	0	0	0	0	0	0	0	0	0	0	0	0	0	0	0	0	0	0	0	0	0	0	0
1827		0	0	0	0	0	0	0	0	0	0	0	0	0	0	0	0	0	0	0	0	0	0	0	0
1828		0	0	0	0	0	0	0	0	0	0	0	0	0	0	0	0	0	0	0	0	0	0	0	0
1829		0	0	0	0	0	0	0	0	0	0	0	0	0	0	0	0	0	0	0	0	0	0	0	0
1830		0	0	0	0	0	0	0	0	0	0	0	0	0	0	0	0	0	0	0	0	0	0	0	0
1831		0	0	0	0	0	0	0	0	0	0	0	0	0	0	0	0	0	0	0	0	0	0	0	0
1832		0	0	0	0	0	0	0	0	0	0	0	0	0	0	0	0	0	0	0	0	0	0	0	0
1833		0	0	0	0	0	0	0	0	0	0	0	0	0	0	0	0	0	0	0	0	0	0	0	0
1834		0	0	0	0	0	0	0	0	0	0	0	0	0	0	0	0	0	0	0	0	0	0	0	0
1835		0	0	0	0	0	0	0	0	0	0	0	0	0	0	0	0	0	0	0	0	0	0	0	0
1836		0	0	0	0	0	0	0	0	0	0	0	0	0	0	0	0	0	0	0	0	0	0	0	0
1837		0	0	0	0	0	0	0	0	0	0	0	0	0	0	0	0	0	0	0	0	0	0	0	0
1838		0	0	0	0	0	0	0	0	0	0	0	0	0	0	0	0	0	0	0	0	0	0	0	0
1839		0	0	0	0	0	0	0	0	0	0	0	0	0	0	0	0	0	0	0	0	0	0	0	0
1840		0	0	0	0	0	0	0	0	0	0	0	0	0	0	0	0	0	0	0	0	0	0	0	0
1841		0	0	0	0	0	0	0	0	0	0	0	0	0	0	0	0	0	0	0	0	0	0	0	0
1842		0	0	0	0	0	0	0	0	0	0	0	0	0	0	0	0	0	0	0	0	0	0	0	0
1843		0	0	0	0	0	0	0	0	0	0	0	0	0	0	0	0	0	0	0	0	0	0	0	0
1844		0	0	0	0	0	0	0	0	0	0	0	0	0	0	0	0	0	0	0	0	0	0	0	0
1845		0	0	0	0	0	0	0	0	0	0	0	0	0	0	0	0	0	0	0	0	0	0	0	0
1846		0	0	0	0	0	0	0	0	0	0	0	0	0	0	0	0	0	0	0	0	0	0	0	0
1847		0	0	0	0	0	0	0	0	0	0	0	0	0	0	0	0	0	0	0	0	0	0	0	0
1848		0	0	0	0	0	0	0	0	0	0	0	0	0	0	0	0	0	0	0	0	0	0	0	0
1849		0	0	0	0	0	0	0	0	0	0	0	0	0	0	0	0	0	0	0	0	0	0	0	0
1850		0	0	0	0	0	0	0	0	0	0	0	0	0	0	0	0	0	0	0	0	0	0	0	0
1851		0	0	0	0	0	0	0	0	0	0	0	0	0	0	0	0	0	0	0	0	0	0	0	0
1852		0	0	0	0	0	0	0	0	0	0	0	0	0	0	0	0	0	0	0	0	0	0	0	0
1853		0	0	0	0	0	0	0	0	0	0	0	0	0	0	0	0	0	0	0	0	0	0	0	0
1854		0	0	0	0	0	0	0	0	0	0	0	0	0	0	0	0	0	0	0	0	0	0	0	0
1855		0	0	0	0	0	0	0	0	0	0	0	0	0	0	0	0	0	0	0	0	0	0	0	0
1856		0	0	0	0	0	0	0	0	0	0	0	0	0	0	0	0	0	0	0	0	0	0	0	0
1857		0	0	0	0	0	0	0	0	0	0	0	0	0	0	0	0	0	0	0	0	0	0	0	0
1858		0	0	0	0	0	0	0	0	0	0	0	0	0	0	0	0	0	0	0	0	0	0	0	0
1859		0	0	0	0	0	0	0	0	0	0	0	0	0	0	0	0	0	0	0	0	0	0	0	0
1860		0	0	0	0	0	0	0	0	0	0	0	0	0	0	0	0	0	0	0	0	0	0	0	0
1861		0	0	0	0	0	0	0	0	0	0	0	0	0	0	0	0	0	0	0	0	0	0	0	0
1862		0	0	0	0	0	0	0	0	0	0	0	0	0	0	0	0	0	0	0	0	0	0	0	0
1863		0	0	0	0	0	0	0	0	0	0	0	0	0	0	0	0	0	0	0	0	0	0	0	0
1864		0	0	0	0	0	0	0	0	0	0	0	0	0	0	0	0	0	0	0	0	0	0	0	0
1865		0	0	0	0	0	0	0	0	0	0	0	0	0	0	0	0	0	0	0	0	0	0	0	0
1866		0	0	0	0	0	0	0	0	0	0	0	0	0	0	0	0	0	0	0	0	0	0	0	0
1867		0	0	0	0	0	0	0	0	0	0	0	0	0	0	0	0	0	0	0	0	0	0	0	0
1868		0	0	0	0	0	0	0	0	0	0	0	0	0	0	0	0	0	0	0	0	0	0	0	0
1869		0	0	0	0	0	0	0	0	0	0	0	0	0	0	0	0	0	0	0	0	0	0	0	0
1870		0	0	0	0	0	0	0	0	0	0	0	0	0	0	0	0	0	0	0	0	0	0	0	0
1871		0	0	0	0	0	0	0	0	0	0	0	0	0	0	0	0	0	0	0	0	0	0	0	0
1872		0	0	0	0	0	0	0	0	0	0	0	0	0	0	0	0	0	0	0	0	0	0	0	0
1873		0	0	0	0	0	0	0	0	0	0	0	0	0	0	0	0	0	0	0	0	0	0	0	0
1874		0	0	0	0	0	0	0	0	0	0	0	0	0	0	0	0	0	0	0	0	0	0	0	0
1875		0	0	0	0	0	0	0	0	0	0	0	0	0	0	0	0	0	0	0	0	0	0	0	0
1876		0	0	0	0	0	0	0	0	0	0	0	0	0	0	0	0	0	0	0	0	0	0	0	0
1877		0	0	0	0	0	0	0	0	0	0	0	0	0	0	0	0	0	0	0	0	0	0	0	0
1878		0	0	0	0	0	0	0	0	0	0	0	0	0	0	0	0	0	0	0	0	0	0	0	0
1879		0	0	0	0	0	0	0	0	0	0	0	0	0	0	0	0	0	0	0	0	0	0	0	0
1880		0	0	0	0	0	0	0	0	0	0	0	0	0	0	0	0	0	0	0	0	0	0	0	0
1881		0	0	0	0	0	0	0	0	0	0	0	0	0	0	0	0	0	0	0	0	0	0	0	0
1882		0	0	0	0	0	0	0	0	0	0	0	0	0	0	0	0	0	0	0	0	0	0	0	0
1883		0	0	0	0	0	0	0	0	0	0	0	0	0	0	0	0	0	0	0	0	0	0	0	0
1884		0	0	0	0	0	0	0	0	0	0	0	0	0	0	0	0	0	0	0	0	0	0	0	0
1885		0	0	0	0	0	0	0	0	0	0	0	0	0	0	0	0	0	0	0	0	0	0	0	0
1886		0	0	0	0	0	0	0	0	0	0	0	0	0	0	0	0	0	0	0	0	0	0	0	0
1887		0	0	0	0	0	0	0	0	0	0	0	0	0	0	0	0	0	0	0	0	0	0	0	0
1888		0	0	0	0	0	0	0	0	0	0	0	0	0	0	0	0	0	0	0	0	0	0	0	0
1889		0	0	0	0	0	0	0	0	0	0	0	0	0	0	0	0	0	0	0	0	0	0	0	0
1890		0	0	0	0	0	0	0	0	0	0	0	0	0	0	0	0	0	0	0	0	0	0	0	0
1891		0	0	0	0	0	0	0	0	0	0	0	0	0	0	0	0	0	0	0	0	0	0	0	0
1892		0	0	0	0	0	0	0	0	0	0	0	0	0	0	0	0	0	0	0	0	0	0	0	0
1893		0	0	0	0	0	0	0	0	0	0	0	0	0	0	0	0	0	0	0	0	0	0	0	0
1894		0	0	0	0	0	0	0	0	0	0	0	0	0	0	0	0	0	0	0	0	0	0	0	0
1895		0	0	0	0	0	0	0	0	0	0	0	0	0	0	0	0	0	0	0	0	0	0	0	0
1896		0	0	0	0	0	0	0	0	0	0	0	0	0	0	0	0	0	0	0	0	0	0	0	0
1897		0	0	0	0	0	0	0	0	0	0	0	0	0	0	0	0	0	0	0	0	0	0	0	0
1898		0	0	0	0	0	0	0	0	0	0	0	0	0	0	0	0	0	0	0	0	0	0	0	0
1899		0	0	0	0	0	0	0	0	0	0	0	0	0	0	0	0	0	0	0	0	0	0	0	0
1900		0	0	0	0	0	0	0	0	0	0	0	0	0	0	0	0	0	0	0	0	0	0	0	0
1901		0	0	0	0	0	0	0	0	0	0	0	0	0	0	0	0	0	0	0	0	0	0	0	0
1902		0	0	0	0	0	0	0	0	0	0	0	0	0	0	0	0	0	0	0	0	0	0	0	0
1903		0	0	0	0	0	0	0	0	0	0	0	0	0	0	0	0	0	0	0	0	0	0	0	0
1904		0	0	0	0	0	0	0	0	0	0	0	0	0	0	0	0	0	0	0	0	0	0	0	0
1905		0	0	0	0	0	0	0	0	0	0	0	0	0	0	0	0	0	0	0	0	0	0	0	0
1906		0	0	0	0	0	0	0	0	0	0	0	0	0	0	0	0	0	0	0	0	0	0	0	0
1907		0	0	0	0	0	0	0	0	0	0	0	0	0	0	0	0	0	0	0	0	0	0	0	0
1908		0	0	0	0	0	0	0	0	0	0	0	0	0	0	0	0	0	0	0	0	0	0	0	0
1909		0	0	0	0	0	0	0	0	0	0	0	0	0	0	0	0	0	0	0	0	0	0	0	0
1910		0	0	0	0	0	0	0	0	0	0	0	0	0	0	0	0	0	0	0	0	0	0	0	0
1911		0	0	0	0	0	0	0	0	0	0	0	0	0	0	0	0	0	0	0	0	0	0	0	0
1912		0	0	0	0	0	0	0	0	0	0	0	0	0	0	0	0	0	0	0	0	0	0	0	0
1913		0	0	0	0	0	0	0	0	0	0	0	0	0	0	0	0	0	0	0	0	0	0	0	0
1914		0	0	0	0	0	0	0	0	0	0	0	0	0	0	0	0	0	0	0	0	0	0	0	0
1915		0	0	0	0	0	0	0	0	0	0	0	0	0	0	0	0	0	0	0	0	0	0	0	0
1916		0	0	0	0	0	0	0	0	0	0	0	0	0	0	0	0	0	0	0	0	0	0	0	0
1917		0	0	0	0	0	0	0	0	0	0	0	0	0	0	0	0	0	0	0	0	0	0	0	0
1918		0	0	0	0	0	0	0	0	0	0	0	0	0	0	0	0	0	0	0	0	0	0	0	0
1919		0	0	0	0	0	0	0	0	0	0	0	0	0	0	0	0	0	0	0	0	0	0	0	0
1920		0	0	0	0	0	0	0	0	0	0	0	0	0	0	0	0	0	0	0	0	0	0	0	0
1921		0	0	0	0	0	0	0	0	0	0	0	0	0	0	0	0	0	0	0	0	0	0	0	0
1922		0	0	0	0	0	0	0	0	0	0	0	0	0	0	0	0	0	0	0	0	0	0	0	0
1923		0	0	0	0	0	0	0	0	0	0	0	0	0	0	0	0	0	0	0	0	0	0	0	0
1924		0	0	0	0	0	0	0	0	0	0	0	0	0	0	0	0	0	0	0	0	0	0	0	0
1925		0	0	0	0	0	0	0	0	0	0	0	0	0	0	0	0	0	0	0	0	0	0	0	0
1926		0	0	0	0	0	0	0	0	0	0	0	0	0	0	0	0	0	0	0	0	0	0	0	0
1927		0	0	0	0	0	0	0	0	0	0	0	0	0	0	0	0	0	0	0	0	0	0	0	0
1928		0	0	0	0	0	0	0	0	0	0	0	0	0	0	0	0	0	0	0	0	0	0	0	0
1929		0	0	0	0	0	0	0	0	0	0	0	0	0	0	0	0	0	0	0	0	0	0	0	0
1930		0	0	0	0	0	0	0	0	0	0	0	0	0	0	0	0	0	0	0	0	0	0	0	0
1931		0	0	0	0	0	0	0	0	0	0	0	0	0	0	0	0	0	0	0	0	0	0	0	0
1932		0	0	0	0	0	0	0	0	0	0	0	0	0	0	0	0	0	0	0	0	0	0	0	0
1933		0	0	0	0	0	0	0	0	0	0	0	0	0	0	0	0	0	0	0	0	0	0	0	0
1934		0	0	0	0	0	0	0	0	0	0	0	0	0	0	0	0	0	0	0	0	0	0	0	0
1935		0	0	0	0	0	0	0	0	0	0	0	0	0	0	0	0	0	0	0	0	0	0	0	0
1936		0	0	0	0	0	0	0	0	0	0	0	0	0	0	0	0	0	0	0	0	0	0	0	0
1937		0	0	0	0	0	0	0	0	0	0	0	0	0	0	0	0	0	0	0	0	0	0	0	0
1938		0	0	0	0	0	0	0	0	0	0	0	0	0	0	0	0	0	0	0	0	0	0	0	0
1939		0	0	0	0	0	0	0	0	0	0	0	0	0	0	0	0	0	0	0	0	0	0	0	0
1940		0	0	0	0	0	0	0	0	0	0	0	0	0	0	0	0	0	0	0	0	0	0	0	0
1941		0	0	0	0	0	0	0	0	0	0	0	0	0	0	0	0	0	0	0	0	0	0	0	0
1942		0	0	0	0	0	0	0	0	0	0	0	0	0	0	0	0	0	0	0	0	0	0	0	0
1943		0	0	0	0	0	0	0	0	0	0	0	0	0	0	0	0	0	0	0	0	0	0	0	0
1944		0	0	0	0	0	0	0	0	0	0	0	0	0	0	0	0	0	0	0	0	0	0	0	0
1945		0	0	0	0	0	0	0	0	0	0	0	0	0	0	0	0	0	0	0	0	0	0	0	0
1946		0	0	0	0	0	0	0	0	0	0	0	0	0	0	0	0	0	0	0	0	0	0	0	0
1947		0	0	0	0	0	0	0	0	0	0	0	0	0	0	0	0	0	0	0	0	0	0	0	0
1948		0	0	0	0	0	0	0	0	0	0	0	0	0	0	0	0	0	0	0	0	0	0	0	0
1949		0	0	0	0	0	0	0	0	0	0	0	0	0	0	0	0	0	0	0	0	0	0	0	0
1950		0	0	0	0	0	0	0	0	0	0	0	0	0	0	0	0	0	0	0	0	0	0	0	0
1951		0	0	0	0	0	0	0	0	0	0	0	0	0	0	0	0	0	0	0	0	0	0	0	0
1952		0	0	0	0	0	0	0	0	0	0	0	0	0	0	0	0	0	0	0	0	0	0	0	0
1953		0	0	0	0	0	0	0	0	0	0	0	0	0	0	0	0	0	0	0	0	0	0	0	0
1954		0	0	0	0	0	0	0	0	0	0	0	0	0	0	0	0	0	0	0	0	0	0	0	0
1955		0	0	0	0	0	0	0	0	0	0	0	0	0	0	0	0	0	0	0	0	0	0	0	0
1956		0	0	0	0	0	0	0	0	0	0	0	0	0	0	0	0	0	0	0	0	0	0	0	0
1957		0	0	0	0	0	0	0	0	0	0	0	0	0	0	0	0	0	0	0	0	0	0	0	0
1958		0	0	0	0	0	0	0	0	0	0	0	0	0	0	0	0	0	0	0	0	0	0	0	0
1959		0	0	0	0	0	0	0	0	0	0	0	0	0	0	0	0	0	0	0	0	0	0	0	0
1960		0	0	0	0	0	0	0	0	0	0	0	0	0	0	0	0	0	0	0	0	0	0	0	0
1961		0	0	0	0	0	0	0	0	0	0	0	0	0	0	0	0	0	0	0	0	0	0	0	0
1962		0	0	0	0	0	0	0	0	0	0	0	0	0	0	0	0	0	0	0	0	0	0	0	0
1963		0	0	0	0	0	0	0	0	0	0	0	0	0	0	0	0	0	0	0	0	0	0	0	0
1964		0	0	0	0	0	0	0	0	0	0	0	0	0	0	0	0	0	0	0	0	0	0	0	0
1965		0	0	0	0	0	0	0	0	0	0	0	0	0	0	0	0	0	0	0	0	0	0	0	0
1966		0	0	0	0	0	0	0	0	0	0	0	0	0	0	0	0	0	0	0	0	0	0	0	0
1967		0	0	0	0	0	0	0	0	0	0	0	0	0	0	0	0	0	0	0	0	0	0	0	0
1968		0	0	0	0	0	0	0	0	0	0	0	0	0	0	0	0	0	0	0	0	0	0	0	0
1969		0	0	0	0	0	0	0	0	0	0	0	0	0	0	0	0	0	0	0	0	0	0	0	0
1970		0	0	0	0	0	0	0	0	0	0	0	0	0	0	0	0	0	0	0	0	0	0	0	0
1971		0	0	0	0	0	0	0	0	0	0	0	0	0	0	0	0	0	0	0	0	0	0	0	0
1972		0	0	0	0	0	0	0	0	0	0	0	0	0	0	0	0	0	0	0	0	0	0	0	0
1973		0	0	0	0	0	0	0	0	0	0	0	0	0	0	0	0	0	0	0	0	0	0	0	0
1974		0	0	0	0	0	0	0	0	0	0	0	0	0	0	0	0	0	0	0	0	0	0	0	0
1975		0	0	0	0	0	0	0	0	0	0	0	0	0	0	0	0	0	0	0	0	0	0	0	0
1976		0	0	0	0	0	0	0	0	0	0	0	0	0	0	0	0	0	0	0	0	0	0	0	0
1977		0	0	0	0	0	0	0	0	0	0	0	0	0	0	0	0	0	0	0	0	0	0	0	0
1978		0	0	0	0	0	0	0	0	0	0	0	0	0	0	0	0	0	0	0	0	0	0	0	0
1979		0	0	0	0	0	0	0	0	0	0	0	0	0	0	0	0	0	0	0	0	0	0	0	0
1980		0	0	0	0	0	0	0	0	0	0	0	0	0	0	0	0	0	0	0	0	0	0	0	0
1981		0	0	0	0	0	0	0	0	0	0	0	0	0	0	0	0	0	0	0	0	0	0	0	0
1982		0	0	0	0	0	0	0	0	0	0	0	0	0	0	0	0	0	0	0	0	0	0	0	0
1983		0	0	0	0	0	0	0	0	0	0	0	0	0	0	0	0	0	0	0	0	0	0	0	0
1984		0	0	0	0	0	0	0	0	0	0	0	0	0	0	0	0	0	0	0	0	0	0	0	0
1985		0	0	0	0	0	0	0	0	0	0	0	0	0	0	0	0	0	0	0	0	0	0	0	0
1986		0	0	0	0	0	0	0	0	0	0	0	0	0	0	0	0	0	0	0	0	0	0	0	0
1987		0	0	0	0	0	0	0	0	0	0	0	0	0	0	0	0	0	0	0	0	0	0	0	0
1988		0	0	0	0	0	0	0	0	0	0	0	0	0	0	0	0	0	0	0	0	0	0	0	0
1989		0	0	0	0	0	0	0	0	0	0	0	0	0	0	0	0	0	0	0	0	0	0	0	0
1990		0	0	0	0	0	0	0	0	0	0	0	0	0	0	0	0	0	0	0	0	0	0	0	0
1991		0	0	0	0	0	0	0	0	0	0	0	0	0	0	0	0	0	0	0	0	0	0	0	0
1992		0	0	0	0	0	0	0	0	0	0	0	0	0	0	0	0	0	0	0	0	0	0	0	0
1993		0	0	0	0	0	0	0	0	0	0	0	0	0	0	0	0	0	0	0	0	0	0	0	0
1994		0	0	0	0	0	0	0	0	0	0	0	0	0	0	0	0	0	0	0	0	0	0	0	0
1995		0	0	0	0	0	0	0	0	0	0	0	0	0	0	0	0	0	0	0	0	0	0	0	0
1996		0	0	0	0	0	0	0	0	0	0	0	0	0	0	0	0	0	0	0	0	0	0	0	0
1997		0	0	0	0	0	0	0	0	0	0	0	0	0	0	0	0	0	0	0	0	0	0	0	0
1998		0	0	0	0	0	0	0	0	0	0	0	0	0	0	0	0	0	0	0	0	0	0	0	0
[truncated: 18,002 more rows]

## Sheet: Sheet1
column	A	B	C	D	E	F	G	H		QS,NOT,PND,R1
1	393	347	326	237	424	437	274	340
2	285	317	303	238	334	339	283	328
3	261	294	298	184	322	345	256	293
4	271	305	275	213	292	333	217	304
5	285	292	377	235	303	348	214	379
6	288	319	419	394	413	391	263	460
7	272	327	369	358	486	438	260	314
8	291	317	284	434	403	420	277	337
9	283	293	266	233	293	383	221	338
10	3378	282	270	240	272	384	262	376
11	294	281	239	249	276	393	234	248
12	328	280	261	284	309	413	221	361
column	Peak(bp) 1	Area 1(%)	Peak(bp) 2	Area 2(%)
A10	291	93.3	44390	6.69	3377.93
