# Supplementary material for: 96 sample parallel acoustic fragmentation for high throughput next generation sequencing library preparation
Source: PLoS One. 2026 Feb 17;21(2):e0341139. doi: 10.1371/journal.pone.0341139 (PMC12912608; doi:10.1371/journal.pone.0341139)
Supplement: S3 File — (ZIP) [file pone.0341139.s003.zip › QSonica nanodroplets no translator gel analysis/Densitometry Analysis/R1 QSonica nanodroplets no translator densitometry/QS,PND,R1,D1-12.xlsx]

## Sheet: Band Peaks
Lane	Peak 1 (bp)	Rel. Area 1 (%)	Peak 2 (bp)	Rel. Area 2 (%)
1	190	100	0	0
2	173	100	0	0
3	223	96.0029	23289	3.99707
4	177	93.2723	20020	6.72773
5	210	100	0	0
6	389	100	0	0
7	363	100	0	0
8	428	100	0	0
9	206	100	0	0
10	210	100	0	0
11	194	100	0	0
12	176	100	0	0

## Sheet: Band Percentage
Lanes	Band Percentage (%)
1	42.1441
2	37.3365
3	45.5655
4	38.1071
5	45.7711
6	25.6642
7	31.7979
8	19.4622
9	47.5059
10	51.6553
11	45.8688
12	37.3988
