# Supplementary material for: 96 sample parallel acoustic fragmentation for high throughput next generation sequencing library preparation
Source: PLoS One. 2026 Feb 17;21(2):e0341139. doi: 10.1371/journal.pone.0341139 (PMC12912608; doi:10.1371/journal.pone.0341139)
Supplement: S3 File — (ZIP) [file pone.0341139.s003.zip › QSonica nanodroplets no translator gel analysis/Densitometry Analysis/R1 QSonica nanodroplets no translator densitometry/QS,PND,R1,E1-12, F1-12..xlsx]

## Sheet: Band Peaks
Lane	Peak 1 (bp)	Rel. Area 1 (%)	Peak 2 (bp)	Rel. Area 2 (%)
1	419	100	0	0
2	353	100	0	0
3	332	100	0	0
4	300	100	0	0
5	300	100	0	0
6	409	100	0	0
7	477	100	0	0
8	393	100	0	0
9	287	100	0	0
10	271	100	0	0
11	271	100	0	0
12	300	100	0	0
13	419	87.272	35603	12.728
14	338	100	0	0
15	346	100	0	0
16	336	100	0	0
17	347	100	0	0
18	392	100	0	0
19	428	100	0	0
20	413	100	0	0
21	382	100	0	0
22	375	100	0	0
23	389	100	0	0
24	405	100	0	0

## Sheet: Band Percentage
Lanes	Band Percentage (%)
1	22.0554
2	33.6507
3	33.5165
4	31.2967
5	33.3179
6	25.8728
7	20.9976
8	26.599
9	32.6236
10	31.0644
11	30.9596
12	32.928
13	20.5705
14	25.4846
15	32.5998
16	33.0353
17	32.4881
18	27.9188
19	24.0669
20	26.5515
21	30.3802
22	30.6526
23	29.3609
24	26.9468
