# Supplementary material for: 96 sample parallel acoustic fragmentation for high throughput next generation sequencing library preparation
Source: PLoS One. 2026 Feb 17;21(2):e0341139. doi: 10.1371/journal.pone.0341139 (PMC12912608; doi:10.1371/journal.pone.0341139)
Supplement: S3 File — (ZIP) [file pone.0341139.s003.zip › QSonica nanodroplets no translator gel analysis/Densitometry Analysis/R1 QSonica nanodroplets no translator densitometry/QS,PND,R1,A1-12, B1-12.xlsx]

## Sheet: Band Peaks
Lane	Peak 1 (bp)	Rel. Area 1 (%)	Peak 2 (bp)	Rel. Area 2 (%)
1	287	66.9554	506	33.0446
2	259	100	0	0
3	265	100	0	0
4	269	100	0	0
5	287	100	0	0
6	281	100	0	0
7	263	100	0	0
8	291	100	0	0
9	285	100	0	0
10	291	93.4682	44360	6.5318
11	297	100	0	0
12	328	100	0	0
13	325	100	0	0
14	319	100	0	0
15	291	100	0	0
16	304	100	0	0
17	288	100	0	0
18	321	100	0	0
19	332	100	0	0
20	328	100	0	0
21	294	100	0	0
22	283	100	0	0
23	290	100	0	0
24	282	100	0	0

## Sheet: Band Percentage
Lanes	Band Percentage (%)
1	23.0726
2	27.7843
3	31.6752
4	31.4137
5	31.2779
6	31.1211
7	31.1855
8	31.2986
9	31.9975
10	30.4365
11	31.85
12	30.0212
13	26.7933
14	30.3223
15	31.2703
16	30.8544
17	30.7908
18	31.1149
19	30.013
20	30.171
21	31.6984
22	31.4086
23	31.607
24	31.297
