# Supplementary material for: 96 sample parallel acoustic fragmentation for high throughput next generation sequencing library preparation
Source: PLoS One. 2026 Feb 17;21(2):e0341139. doi: 10.1371/journal.pone.0341139 (PMC12912608; doi:10.1371/journal.pone.0341139)
Supplement: S3 File — (ZIP) [file pone.0341139.s003.zip › QSonica nanodroplets no translator gel analysis/Densitometry Analysis/R1 QSonica nanodroplets no translator densitometry/QS,PND,R1,G1-12,.xlsx]

## Sheet: Band Peaks
Lane	Peak 1 (bp)	Rel. Area 1 (%)
1	287	100
2	290	100
3	267	100
4	215	100
5	225	100
6	260	100
7	273	100
8	292	100
9	225	100
10	266	100
11	236	100
12	221	100

## Sheet: Band Percentage
Lanes	Band Percentage (%)
1	40.3336
2	44.6155
3	48.6299
4	50.0155
5	47.7609
6	49.8035
7	49.7397
8	49.0402
9	53.0331
10	50.7738
11	50.5985
12	52.3412
