# Supplementary material for: 96 sample parallel acoustic fragmentation for high throughput next generation sequencing library preparation
Source: PLoS One. 2026 Feb 17;21(2):e0341139. doi: 10.1371/journal.pone.0341139 (PMC12912608; doi:10.1371/journal.pone.0341139)
Supplement: S3 File — (ZIP) [file pone.0341139.s003.zip › QSonica nanodroplets no translator gel analysis/Densitometry Analysis/R1 QSonica nanodroplets no translator densitometry/QS,PND,R1,C1-12.xlsx]

## Sheet: Band Peaks
Lane	Peak 1 (bp)	Rel. Area 1 (%)	Peak 2 (bp)	Rel. Area 2 (%)
1	293	85.0631	27839	14.9369
2	397	79.6831	37814	20.3169
3	228	90.4224	26638	9.57764
4	280	89.5008	27839	10.4992
5	179	100	0	0
6	283	100	0	0
7	210	100	0	0
8	289	100	0	0
9	176	100	0	0
10	188	100	0	0
11	188	100	0	0
12	203	100	0	0

## Sheet: Band Percentage
Lanes	Band Percentage (%)
1	34.7405
2	23.4816
3	39.3781
4	38.471
5	38.8928
6	43.7848
7	33.069
8	39.396
9	36.7586
10	41.6109
11	43.5906
12	42.8569
