# Supplementary material for: 96 sample parallel acoustic fragmentation for high throughput next generation sequencing library preparation
Source: PLoS One. 2026 Feb 17;21(2):e0341139. doi: 10.1371/journal.pone.0341139 (PMC12912608; doi:10.1371/journal.pone.0341139)
Supplement: S3 File — (ZIP) [file pone.0341139.s003.zip › QSonica nanodroplets no translator gel analysis/Densitometry Analysis/R3 QSonica nanodroplets no translator densitometry/QS,PND, R3, G1-12.xlsx]

## Sheet: Band Peaks
Lane	Peak 1 (bp)	Rel. Area 1 (%)	Peak 2 (bp)	Rel. Area 2 (%)
1	228	100	0	0			Lane	G(bp)
2	211	100	0	0			1	228
3	261	100	0	0			2	211
4	270	100	0	0			3	261
5	257	100	0	0			4	270
6	270	100	0	0			5	257
7	291	100	0	0			6	270
8	292	100	0	0			7	291
9	275	100	0	0			8	292
10	232	100	0	0			9	275
11	268	100	0	0			10	232
12	270	100	0	0			11	268
							12	270

## Sheet: Band Percentage
Lanes	Band Percentage (%)
1	53.7319
2	64.128
3	54.7008
4	50.0502
5	51.97
6	47.8139
7	43.8556
8	44.1289
9	49.1647
10	56.6168
11	53.8324
12	49.7562
