# Supplementary material for: 96 sample parallel acoustic fragmentation for high throughput next generation sequencing library preparation
Source: PLoS One. 2026 Feb 17;21(2):e0341139. doi: 10.1371/journal.pone.0341139 (PMC12912608; doi:10.1371/journal.pone.0341139)
Supplement: S3 File — (ZIP) [file pone.0341139.s003.zip › QSonica nanodroplets no translator gel analysis/Densitometry Analysis/R3 QSonica nanodroplets no translator densitometry/QS PND,R3,D1-12.xlsx]

## Sheet: Band Peaks
Lane	Peak 1 (bp)	Rel. Area 1 (%)	Peak 2 (bp)	Rel. Area 2 (%)
1	125	100	0	0				Lane	D (bp)
2	86	100	0	0				1	125
3	179	100	0	0				2	86
4	255	67.6701	10005	32.3299	3375			3	179
5	75	100	0	0				4	3375
6	64	100	0	0				5	75
7	150	100	0	0				6	64
8	222	96.8075	9617	3.19248	501.63			7	150
9	150	100	0	0				8	501.63
10	129	100	0	0				9	150
11	175	100	0	0				10	129
12	245	100	0	0				11	175
								12	245

## Sheet: Band Percentage
Lanes	Band Percentage (%)
1	15.2999
2	12.4684
3	20.4439
4	15.9506
5	11.9137
6	10.7352
7	18.0996
8	22.6012
9	17.9883
10	15.9443
11	20.6546
12	30.2585
