# Supplementary material for: 96 sample parallel acoustic fragmentation for high throughput next generation sequencing library preparation
Source: PLoS One. 2026 Feb 17;21(2):e0341139. doi: 10.1371/journal.pone.0341139 (PMC12912608; doi:10.1371/journal.pone.0341139)
Supplement: S3 File — (ZIP) [file pone.0341139.s003.zip › QSonica nanodroplets no translator gel analysis/Densitometry Analysis/R3 QSonica nanodroplets no translator densitometry/QS PND,R3,E1-12.xlsx]

## Sheet: Band Peaks
Lane	Peak 1 (bp)	Rel. Area 1 (%)	Peak 2 (bp)	Rel. Area 2 (%)
1	220	100	0	0				Lane	E (bp)
2	217	100	0	0				1	220
3	243	100	0	0				2	217
4	257	100	0	0				3	243
5	410	70.5624	20796	29.4376	6267.5			4	257
6	176	100	0	0				5	6267.5
7	166	100	0	0				6	176
8	339	100	0	0				7	166
9	220	100	0	0				8	339
10	181	100	0	0				9	220
11	188	100	0	0				10	181
12	206	100	0	0				11	188
								12	206

## Sheet: Band Percentage
Lanes	Band Percentage (%)
1	53.9642
2	48.0058
3	42.209
4	44.0042
5	12.4561
6	40.7899
7	38.4545
8	33.247
9	42.4699
10	40.7444
11	43.6188
12	48.9026
