# Supplementary material for: 96 sample parallel acoustic fragmentation for high throughput next generation sequencing library preparation
Source: PLoS One. 2026 Feb 17;21(2):e0341139. doi: 10.1371/journal.pone.0341139 (PMC12912608; doi:10.1371/journal.pone.0341139)
Supplement: S3 File — (ZIP) [file pone.0341139.s003.zip › QSonica nanodroplets no translator gel analysis/Densitometry Analysis/R3 QSonica nanodroplets no translator densitometry/QS PND,R3,C1-12.xlsx]

## Sheet: Band Peaks
Lane	Peak 1 (bp)	Rel. Area 1 (%)	Peak 2 (bp)	Rel. Area 2 (%)
1	184	100	0	0			Lane	C (bp)
2	197	100	0	0			1	184
3	249	100	0	0			2	197
4	200	100	0	0			3	249
5	153	100	0	0			4	200
6	195	100	0	0			5	153
7	153	100	0	0			6	195
8	197	100	0	0			7	153
9	187	100	0	0			8	197
10	153	100	0	0			9	187
11	206	100	0	0			10	153
12	239	100	0	0			11	206
							12	239

## Sheet: Band Percentage
Lanes	Band Percentage (%)
1	44.2013
2	41.7783
3	37.2053
4	35.6272
5	26.5133
6	30.6106
7	25.5593
8	31.3616
9	29.5797
10	23.776
11	31.1616
12	31.9482
