# Supplementary material for: 96 sample parallel acoustic fragmentation for high throughput next generation sequencing library preparation
Source: PLoS One. 2026 Feb 17;21(2):e0341139. doi: 10.1371/journal.pone.0341139 (PMC12912608; doi:10.1371/journal.pone.0341139)
Supplement: S3 File — (ZIP) [file pone.0341139.s003.zip › QSonica nanodroplets no translator gel analysis/Densitometry Analysis/R3 QSonica nanodroplets no translator densitometry/QS PND,R3,B1-12.xlsx]

## Sheet: Band Peaks
Lane	Peak 1 (bp)	Rel. Area 1 (%)	Peak 2 (bp)	Rel. Area 2 (%)			Lane	Peak B (bp)
1	241	100	0	0			1	241
2	221	100	0	0			2	221
3	223	100	0	0			3	223
4	238	100	0	0			4	238
5	274	100	0	0			5	274
6	247	100	0	0			6	247
7	224	100	0	0			7	224
8	229	100	0	0			8	229
9	209	100	0	0			9	209
10	191	100	0	0			10	191
11	226	100	0	0			11	226
12	233	98.3699	19172	0.950347	1953.82		12	1953.82

## Sheet: Band Percentage
Lanes	Band Percentage (%)
1	53.1655
2	54.4747
3	53.3799
4	45.2778
5	47.159
6	48.7778
7	37.3541
8	46.7824
9	51.2514
10	48.017
11	50.1184
12	35.3304
