# Supplementary material for: 96 sample parallel acoustic fragmentation for high throughput next generation sequencing library preparation
Source: PLoS One. 2026 Feb 17;21(2):e0341139. doi: 10.1371/journal.pone.0341139 (PMC12912608; doi:10.1371/journal.pone.0341139)
Supplement: S3 File — (ZIP) [file pone.0341139.s003.zip › QSonica nanodroplets no translator gel analysis/Densitometry Analysis/R3 QSonica nanodroplets no translator densitometry/QS PND,R3,F1-12.xlsx]

## Sheet: Band Peaks
Lane	Peak 1 (bp)	Rel. Area 1 (%)
1	169	100			Lane	F (bp)
2	159	100			1	169
3	212	100			2	159
4	206	100			3	212
5	196	100			4	206
6	169	100			5	196
7	193	100			6	169
8	301	100			7	193
9	307	100			8	301
10	283	100			9	307
11	361	100			10	283
12	301	100			11	361
					12	301

## Sheet: Band Percentage
Lanes	Band Percentage (%)
1	38.1989
2	35.8728
3	34.9988
4	36.4042
5	34.6464
6	32.463
7	37.9824
8	38.772
9	38.2574
10	45.8911
11	32.6234
12	42.6364
