# Supplementary material for: 96 sample parallel acoustic fragmentation for high throughput next generation sequencing library preparation
Source: PLoS One. 2026 Feb 17;21(2):e0341139. doi: 10.1371/journal.pone.0341139 (PMC12912608; doi:10.1371/journal.pone.0341139)
Supplement: S3 File — (ZIP) [file pone.0341139.s003.zip › QSonica nanodroplets no translator gel analysis/Densitometry Analysis/R3 QSonica nanodroplets no translator densitometry/QS PND,R3,A-12.xlsx]

## Sheet: Band Peaks
Lane	Peak 1 (bp)	Rel. Area 1 (%)	Peak 2 (bp)	Rel. Area 2 (%)
1	177	100	0	0				Lane	A (bp)
2	200	100	0	0				1	177
3	198	100	0	0				2	200
4	185	100	0	0				3	198
5	170	100	0	0				4	185
6	182	100	0	0				5	170
7	146	100	0	0				6	182
8	174	100	0	0				7	146
9	178	100	0	0				8	174
10	195	100	0	0				9	178
11	198	100	0	0				10	195
12	313	78.7216	15841	21.2784	3729.16			11	198
								12	3729.16

## Sheet: Band Percentage
Lanes	Band Percentage (%)
1	45.4051
2	46.2128
3	48.2966
4	42.6135
5	37.1285
6	41.2522
7	32.4829
8	42.068
9	42.0892
10	44.3404
11	37.7587
12	24.5889
