# Supplementary material for: 96 sample parallel acoustic fragmentation for high throughput next generation sequencing library preparation
Source: PLoS One. 2026 Feb 17;21(2):e0341139. doi: 10.1371/journal.pone.0341139 (PMC12912608; doi:10.1371/journal.pone.0341139)
Supplement: S3 File — (ZIP) [file pone.0341139.s003.zip › QSonica nanodroplets no translator gel analysis/Densitometry Analysis/R3 QSonica nanodroplets no translator densitometry/QS,PND, R3, H1-12.xlsx]

## Sheet: Band Peaks
Lane	Peak 1 (bp)	Rel. Area 1 (%)	Peak 2 (bp)	Rel. Area 2 (%)
1	214	100	0	0			Lane	H (bp)
2	210	100	0	0			1	214
3	198	100	0	0			2	210
4	151	100	0	0			3	198
5	165	100	0	0			4	151
6	256	100	0	0			5	165
7	155	100	0	0			6	256
8	203	100	0	0			7	155
9	192	100	0	0			8	203
10	242	100	0	0			9	192
11	210	100	0	0			10	242
12	284	100	0	0			11	210
							12	284

## Sheet: Band Percentage
Lanes	Band Percentage (%)
1	52.3122
2	52.1398
3	48.1213
4	28.2548
5	29.4159
6	44.3205
7	26.0688
8	46.9092
9	46.1469
10	48.7852
11	49.565
12	37.9635
