# Supplementary material for: 96 sample parallel acoustic fragmentation for high throughput next generation sequencing library preparation
Source: PLoS One. 2026 Feb 17;21(2):e0341139. doi: 10.1371/journal.pone.0341139 (PMC12912608; doi:10.1371/journal.pone.0341139)
Supplement: S3 File — (ZIP) [file pone.0341139.s003.zip › QSonica nanodroplets no translator gel analysis/Densitometry Analysis/R3 QSonica nanodroplets no translator densitometry/QS PND,R3,A,B,C,D,...........xlsx]

## Sheet: Band Peaks
Lane	Peak A (bp)	Peak B (bp)	C (bp)	D (bp)	E (bp)	F (bp)	G(bp)	H (bp)
1	177	241	184	125	220	169	228	214
2	200	221	197	86	217	159	211	210
3	198	223	249	179	243	212	261	198
4	185	238	200	3375	257	206	270	151
5	170	274	153	75	6267.5	196	257	165
6	182	247	195	64	176	169	270	256
7	146	224	153	150	166	193	291	155
8	174	229	197	501.63	339	301	292	203
9	178	209	187	150	220	307	275	192
10	195	191	153	129	181	283	232	242
11	198	226	206	175	188	361	268	210
12	3729.16	1953.82	239	245	206	301	270	284

## Sheet: Band Percentage
Lanes	Band Percentage (%)
1	45.4051
2	46.2128
3	48.2966
4	42.6135
5	37.1285
6	41.2522
7	32.4829
8	42.068
9	42.0892
10	44.3404
11	37.7587
12	24.5889
