# Supplementary material for: 96 sample parallel acoustic fragmentation for high throughput next generation sequencing library preparation
Source: PLoS One. 2026 Feb 17;21(2):e0341139. doi: 10.1371/journal.pone.0341139 (PMC12912608; doi:10.1371/journal.pone.0341139)
Supplement: S3 File — (ZIP) [file pone.0341139.s003.zip › QSonica nanodroplets no translator gel analysis/Densitometry Analysis/R2 QSonica nanodroplets no translator densitometry/Q-S,PND,R2,B1-B12.xlsx]

## Sheet: Band Peaks
Column B	Peak 1 (bp)	Rel. Area 1 (%)	Peak 2 (bp)	Rel. Area 2 (%)			Column B	Peak 1 (bp)
1	221	100	0	0			1	221
2	200	100	0	0			2	200
3	202	100	0	0			3	202
4	279	100	0	0			4	279
5	296	100	0	0			5	296
6	258	100	0	0			6	258
7	368	100	0	0			7	368
8	409	100	0	0			8	409
9	400	99.7999					9	400
10	290	100	0	0			10	290
11	322	100	0	0			11	322
12	94	35.1277	267	64.8723	203.78		12	204

## Sheet: Band Percentage
Columns	Band Percentage (%)
1	41.7187
2	33.6848
3	35.5221
4	45.2571
5	43.1126
6	44.4972
7	28.1328
8	22.442
9	23.932
10	46.0308
11	38.3874
12	35.764
