# Supplementary material for: 96 sample parallel acoustic fragmentation for high throughput next generation sequencing library preparation
Source: PLoS One. 2026 Feb 17;21(2):e0341139. doi: 10.1371/journal.pone.0341139 (PMC12912608; doi:10.1371/journal.pone.0341139)
Supplement: S3 File — (ZIP) [file pone.0341139.s003.zip › QSonica nanodroplets no translator gel analysis/Densitometry Analysis/R2 QSonica nanodroplets no translator densitometry/Q-S,PND,R2, C1-C12.xlsx]

## Sheet: Band Peaks
Column C	Peak 1 (bp)	Rel. Area 1 (%)					Column C	Peak 1 (bp)
1	389	99.9873					1	389
2	388	99.941					2	388
3	313	99.9823					3	313
4	341	99.8921					4	341
5	429	98.8519					5	429
6	474	99.9794					6	474
7	451	99.7878					7	451
8	319	100					8	319
9	394	99.8299					9	394
10	309	100					10	309
11	242	100					11	242
12	325	86.1587	32005	10.9342	3480		12	3480

## Sheet: Band Percentage
Columns	Band Percentage (%)
1	26.9394
2	26.1536
3	41.8309
4	33.0359
5	19.3784
6	17.1233
7	18.3894
8	37.2533
9	27.3926
10	40.2685
11	47.0397
12	32.9947
