# Supplementary material for: 96 sample parallel acoustic fragmentation for high throughput next generation sequencing library preparation
Source: PLoS One. 2026 Feb 17;21(2):e0341139. doi: 10.1371/journal.pone.0341139 (PMC12912608; doi:10.1371/journal.pone.0341139)
Supplement: S3 File — (ZIP) [file pone.0341139.s003.zip › QSonica nanodroplets no translator gel analysis/Densitometry Analysis/R2 QSonica nanodroplets no translator densitometry/Q-S,PND,R2, E1-E12.xlsx]

## Sheet: Band Peaks
Column E	Peak 1 (bp)	Rel. Area 1 (%)	Peak 2 (bp)	Rel. Area 2 (%)			Column E	Peak 1 (bp)
1	172	100	0	0			1	172
2	214	99.8859	20824	0.11415			2	214
3	266	100	0	0			3	266
4	242	100	0	0			4	242
5	251	100	0	0			5	251
6	283	100	0	0			6	283
7	300	100	0	0			7	300
8	333	99.9797	26668	0.0202665			8	333
9	490	99.9644	4084	0.0355844			9	490
10	534	98.5714	2162	1.42856			10	534
11	349	99.7998	2660	0.200203			11	349
12	339	98.1601	1275	0.951871			12	339

## Sheet: Band Percentage
Columns	Band Percentage (%)
1	47.0591
2	50.6736
3	48.2633
4	52.676
5	48.7095
6	43.8457
7	42.1215
8	37.9134
9	13.9795
10	15.0072
11	35.9671
12	38.489
