# Supplementary material for: 96 sample parallel acoustic fragmentation for high throughput next generation sequencing library preparation
Source: PLoS One. 2026 Feb 17;21(2):e0341139. doi: 10.1371/journal.pone.0341139 (PMC12912608; doi:10.1371/journal.pone.0341139)
Supplement: S3 File — (ZIP) [file pone.0341139.s003.zip › QSonica nanodroplets no translator gel analysis/Densitometry Analysis/R2 QSonica nanodroplets no translator densitometry/QS,R2,PND, A,B,C,.....xlsx]

## Sheet: Band Peaks
Column	A (bp)	B (bp)	C (bp)	D (bp)	E (bp)	F (bp)	G	H (bp)		QS,NOT, R2, PND
1	263	221	389	277	172	289	350	229
2	202	200	388	335	214	298	317	294
3	199	202	313	374	266	252	317	245
4	249	279	341	35001.5	242	303	1861	318
5	250	296	429	284	251	346	1802	310
6	290	258	474	309	283	433	360	355
7	281	368	451	359	300	621	367	314
8	470	409	319	407	333	365	383	373
9	279	400	394	271	490	544	412	287
10	295	290	309	4522.24	534	49101.1	340	245
11	263	322	242	289	349	1680.01	548	2078
12	3614.87	204	3480	380	339	335	483	3847.5

## Sheet: Band Percentage
Columns	Band Percentage (%)
1	46.9217
2	51.0043
3	48.7637
4	56.0785
5	45.0294
6	40.3166
7	37.473
8	14.8424
9	41.5567
10	43.5544
11	52.9021
12	46.6971
