# Supplementary material for: 96 sample parallel acoustic fragmentation for high throughput next generation sequencing library preparation
Source: PLoS One. 2026 Feb 17;21(2):e0341139. doi: 10.1371/journal.pone.0341139 (PMC12912608; doi:10.1371/journal.pone.0341139)
Supplement: S3 File — (ZIP) [file pone.0341139.s003.zip › QSonica nanodroplets no translator gel analysis/Densitometry Analysis/R2 QSonica nanodroplets no translator densitometry/Q-S,PND,R2,D1-D12.xlsx]

## Sheet: Band Peaks
Column D	Peak 1 (bp)	Rel. Area 1 (%)	Peak 1 (bp)	Rel. Area 1 (%)	Peak 1 (bp)	Rel. Area 1 (%)			Column D	Peak 1 (bp)
1	277	96.2312							1	277
2	335	90.7267							2	335
3	374	91.817							3	374
4	613	90.0521	26314	4.54416	45217	5.40376	35001.5		4	35001.5
5	284	96.7273							5	284
6	309	98.5627							6	309
7	359	100							7	359
8	407	98.3165							8	407
9	271	100							9	271
10	312	97.7985	21098	2.20147	4522.24				10	4522.24
11	289	100							11	289
12	380	98.141							12	380

## Sheet: Band Percentage
Columns	Band Percentage (%)
1	44.1436
2	33.3412
3	28.5184
4	8.85632
5	44.6133
6	42.5356
7	33.8462
8	22.6809
9	49.3497
10	27.0422
11	48.455
12	31.56
