# Supplementary material for: 96 sample parallel acoustic fragmentation for high throughput next generation sequencing library preparation
Source: PLoS One. 2026 Feb 17;21(2):e0341139. doi: 10.1371/journal.pone.0341139 (PMC12912608; doi:10.1371/journal.pone.0341139)
Supplement: S3 File — (ZIP) [file pone.0341139.s003.zip › QSonica nanodroplets no translator gel analysis/Densitometry Analysis/R2 QSonica nanodroplets no translator densitometry/Q-S,R2,PND,A1-12.xlsx]

## Sheet: Band Peaks
ColumnA	Peak 1 (bp)	Rel. Area 1 (%)	Peak 2 (bp)	Rel. Area 2 (%)			ColumnA	Peak 1 (bp)
1	263	98.627	1224	0.471816			1	263
2	202	100	0	0			2	202
3	199	100					3	199
4	249	100	0	0			4	249
5	250	100	0	0			5	250
6	290	99.4949	1558	0.505118			6	290
7	281	100	0	0			7	281
8	470	99.6843	54957	0.315748			8	470
9	279	96.6224	1418	3.37761			9	279
10	295	99.8938	1396	0.106161			10	295
11	263	100	0	0			11	263
12	245	85.9072	24333	14.0928	3614.87		12	3614.87

## Sheet: Band Percentage
Columns	Band Percentage (%)
1	46.9217
2	51.0043
3	48.7637
4	56.0785
5	45.0294
6	40.3166
7	37.473
8	14.8424
9	41.5567
10	43.5544
11	52.9021
12	46.6971
