# Supplementary material for: 96 sample parallel acoustic fragmentation for high throughput next generation sequencing library preparation
Source: PLoS One. 2026 Feb 17;21(2):e0341139. doi: 10.1371/journal.pone.0341139 (PMC12912608; doi:10.1371/journal.pone.0341139)
Supplement: S3 File — (ZIP) [file pone.0341139.s003.zip › QSonica nanodroplets no translator gel analysis/Densitometry Analysis/R2 QSonica nanodroplets no translator densitometry/QS,R2,PND,B1-12.xlsx]

## Sheet: Band Peaks
Lane	Peak 1 (bp)	Rel. Area 1 (%)	Peak 2 (bp)	Rel. Area 2 (%)
1	193	90.9834	14782	9.01655
2	208	100	0	0
3	208	89.0257	20870	10.9743
4	239	100	0	0
5	231	85.8689	18747	14.1311
6	235	86.054	22159	13.946
7	231	100	0	0
8	255	85.1539	20002	14.8461
9	249	100	0	0
10	213	87.43	20870	12.57
11	188	90.1801	16094	9.8199
12	215	87.9726	21296	12.0274

## Sheet: Band Percentage
Lanes	Band Percentage (%)
1	33.801
2	41.4707
3	36.7326
4	38.6514
5	36.0602
6	37.0036
7	44.6241
8	40.1627
9	41.4977
10	36.918
11	37.9899
12	43.757
