# Supplementary material for: 96 sample parallel acoustic fragmentation for high throughput next generation sequencing library preparation
Source: PLoS One. 2026 Feb 17;21(2):e0341139. doi: 10.1371/journal.pone.0341139 (PMC12912608; doi:10.1371/journal.pone.0341139)
Supplement: S3 File — (ZIP) [file pone.0341139.s003.zip › QSonica nanodroplets no translator gel analysis/Densitometry Analysis/R2 QSonica nanodroplets no translator densitometry/Q-S,PND,R2, H1-12.xlsx]

## Sheet: Band Peaks
Lane	Peak 1 (bp)	Rel. Area 1 (%)	Peak 2 (bp)	Rel. Area 2 (%)				Lane	H (bp)
1	229	100	0	0				1	229
2	294	100	0	0				2	294
3	245	100	0	0				3	245
4	318	100	0	0				4	318
5	310	100	0	0				5	310
6	355	100	0	0				6	355
7	314	100	0	0				7	314
8	373	100	0	0				8	373
9	287	100	0	0				9	287
10	245	100	0	0				10	245
11	297	93.7739	30027	6.22609	2077.83			11	2077.83
12	290	87.9357	29960	12.0643	3847.5			12	3847.5

## Sheet: Band Percentage
Lanes	Band Percentage (%)
1	50.216
2	40.9248
3	52.268
4	34.6495
5	35.0379
6	26.3884
7	32.8933
8	24.6599
9	37.0806
10	45.7038
11	38.3053
12	37.7814
