# Supplementary material for: 96 sample parallel acoustic fragmentation for high throughput next generation sequencing library preparation
Source: PLoS One. 2026 Feb 17;21(2):e0341139. doi: 10.1371/journal.pone.0341139 (PMC12912608; doi:10.1371/journal.pone.0341139)
Supplement: S3 File — (ZIP) [file pone.0341139.s003.zip › QSonica nanodroplets no translator gel analysis/Densitometry Analysis/R2 QSonica nanodroplets no translator densitometry/Q-S,R2,PND, F1-F12.xlsx]

## Sheet: Band Peaks
Column F	Peak 1 (bp)	Rel. Area 1 (%)					Column F	Peak 1 (bp)
1	289	100					1	289
2	298	99.2218					2	298
3	252	98.7141					3	252
4	303	100					4	303
5	346	98.003					5	346
6	433	95.1474					6	433
7	621	90.1874					7	621
8	365	99.7447					8	365
9	544	93.2901					9	544
10	440	94.142	97375	5.85804	49101.1		10	49101.1
11	351	85.3606	19738	7.0904	1680.01		11	1680.01
12	335	100					12	335

## Sheet: Band Percentage
Columns	Band Percentage (%)
1	46.2926
2	45.7271
3	51.1172
4	38.7413
5	32.8268
6	13.5316
7	7.04463
8	21.8017
9	8.73078
10	19.6632
11	33.1537
12	39.6155
