# Supplementary material for: 96 sample parallel acoustic fragmentation for high throughput next generation sequencing library preparation
Source: PLoS One. 2026 Feb 17;21(2):e0341139. doi: 10.1371/journal.pone.0341139 (PMC12912608; doi:10.1371/journal.pone.0341139)
Supplement: S3 File — (ZIP) [file pone.0341139.s003.zip › QSonica nanodroplets no translator gel analysis/Densitometry Analysis/R2 QSonica nanodroplets no translator densitometry/5.24.23 Q-S,R2,PND,G1-12.xlsx]

## Sheet: Band Peaks
Lane G	Peak 1 (bp)	Rel. Area 1 (%)	Peak 2 (bp)	Rel. Area 2 (%)			Lane G
1	350	100	0	0			1	350
2	317	100	0	0			2	317
3	317	100	0	0			3	317
4	393	85.5401	10904	14.4599	1860.61		4	1860
5	444	84.8243	9530	15.1757	1802.46		5	1802
6	360	100	0	0			6	360
7	367	100	0	0			7	367
8	383	100	0	0			8	383
9	412	100	0	0			9	412
10	340	100	0	0			10	340
11	363	79.3881	1306	20.6119	547.97		11	548
12	340	84.6457	1316	15.3543	483		12	483

## Sheet: Band Percentage
Lanes	Band Percentage (%)
1	20.8876
2	31.7824
3	32.2831
4	15.0534
5	11.3948
6	22.0834
7	20.4437
8	20.7088
9	12.9158
10	24.1781
11	19.0466
12	25.1945
