# Supplementary material for: 96 sample parallel acoustic fragmentation for high throughput next generation sequencing library preparation
Source: PLoS One. 2026 Feb 17;21(2):e0341139. doi: 10.1371/journal.pone.0341139 (PMC12912608; doi:10.1371/journal.pone.0341139)
Supplement: S4 File — (ZIP) [file pone.0341139.s004.zip]

Archive with 82 entries (76 files):
- QSonica no cavitation enhancement no translator gel analysis/
- QSonica no cavitation enhancement no translator gel analysis/.DS_Store
- __MACOSX/QSonica no cavitation enhancement no translator gel analysis/._.DS_Store
- QSonica no cavitation enhancement no translator gel analysis/Densitometry analysis/
- QSonica no cavitation enhancement no translator gel analysis/Gel Pictures/
- QSonica no cavitation enhancement no translator gel analysis/Densitometry analysis/.DS_Store
- __MACOSX/QSonica no cavitation enhancement no translator gel analysis/Densitometry analysis/._.DS_Store
- QSonica no cavitation enhancement no translator gel analysis/Densitometry analysis/R3 QSonica no cavitation enhancement no translator densitometry/
- __MACOSX/QSonica no cavitation enhancement no translator gel analysis/Densitometry analysis/._R3 QSonica no cavitation enhancement no translator densitometry
- QSonica no cavitation enhancement no translator gel analysis/Densitometry analysis/R1 QSonica no cavitation enhancement no translator densitometry/
- QSonica no cavitation enhancement no translator gel analysis/Densitometry analysis/R2 QSonica no cavitation enhancement no translator densitometry/
- QSonica no cavitation enhancement no translator gel analysis/Gel Pictures/R1 QSonica no cavitation enhancement no translator C 1-12.tif
- __MACOSX/QSonica no cavitation enhancement no translator gel analysis/Gel Pictures/._R1 QSonica no cavitation enhancement no translator C 1-12.tif
- QSonica no cavitation enhancement no translator gel analysis/Gel Pictures/R1 QSonica no cavitation enhancement no translator A,B,D,G,H 1-12.tif
- __MACOSX/QSonica no cavitation enhancement no translator gel analysis/Gel Pictures/._R1 QSonica no cavitation enhancement no translator A,B,D,G,H 1-12.tif
- QSonica no cavitation enhancement no translator gel analysis/Gel Pictures/R2 QSonica no cavitation enhancement no translator G,H 1-12.tif
- __MACOSX/QSonica no cavitation enhancement no translator gel analysis/Gel Pictures/._R2 QSonica no cavitation enhancement no translator G,H 1-12.tif
- QSonica no cavitation enhancement no translator gel analysis/Gel Pictures/R2 QSonica no cavitation enhancement no translator A,B,C,D,E,F 1-12.tif
- __MACOSX/QSonica no cavitation enhancement no translator gel analysis/Gel Pictures/._R2 QSonica no cavitation enhancement no translator A,B,C,D,E,F 1-12.tif
- QSonica no cavitation enhancement no translator gel analysis/Gel Pictures/R1 QSonica no cavitation enhancement no translator E,F,1-12.tif
- __MACOSX/QSonica no cavitation enhancement no translator gel analysis/Gel Pictures/._R1 QSonica no cavitation enhancement no translator E,F,1-12.tif
- QSonica no cavitation enhancement no translator gel analysis/Gel Pictures/R3 QSonica no cavitation enhancement no translator C,D 1-12.tif
- __MACOSX/QSonica no cavitation enhancement no translator gel analysis/Gel Pictures/._R3 QSonica no cavitation enhancement no translator C,D 1-12.tif
- QSonica no cavitation enhancement no translator gel analysis/Gel Pictures/R3 QSonica no cavitation enhancement no translator A,B,E,F,G,H 1-12.tif
- __MACOSX/QSonica no cavitation enhancement no translator gel analysis/Gel Pictures/._R3 QSonica no cavitation enhancement no translator A,B,E,F,G,H 1-12.tif
- QSonica no cavitation enhancement no translator gel analysis/Densitometry analysis/R3 QSonica no cavitation enhancement no translator densitometry/11.15.22 Q-S  Minus ND, R3. D1-`12-wf.png
- __MACOSX/QSonica no cavitation enhancement no translator gel analysis/Densitometry analysis/R3 QSonica no cavitation enhancement no translator densitometry/._11.15.22 Q-S  Minus ND, R3. D1-`12-wf.png
- QSonica no cavitation enhancement no translator gel analysis/Densitometry analysis/R3 QSonica no cavitation enhancement no translator densitometry/10.11.23 QS,MND, R3, H,1-12,adj-wf.png
- __MACOSX/QSonica no cavitation enhancement no translator gel analysis/Densitometry analysis/R3 QSonica no cavitation enhancement no translator densitometry/._10.11.23 QS,MND, R3, H,1-12,adj-wf.png
- QSonica no cavitation enhancement no translator gel analysis/Densitometry analysis/R3 QSonica no cavitation enhancement no translator densitometry/11.15.22 Q-S  Minus ND, R3. D1-12.xlsx
- QSonica no cavitation enhancement no translator gel analysis/Densitometry analysis/R3 QSonica no cavitation enhancement no translator densitometry/11.21.22 Q-S Minus ND,R3, E1-12.xlsx
- QSonica no cavitation enhancement no translator gel analysis/Densitometry analysis/R3 QSonica no cavitation enhancement no translator densitometry/11.21.22 Q-S Minus ND. R3,B1-12-wf.png
- __MACOSX/QSonica no cavitation enhancement no translator gel analysis/Densitometry analysis/R3 QSonica no cavitation enhancement no translator densitometry/._11.21.22 Q-S Minus ND. R3,B1-12-wf.png
- QSonica no cavitation enhancement no translator gel analysis/Densitometry analysis/R3 QSonica no cavitation enhancement no translator densitometry/11.21.22 Q-S,Minus ND,R3, B1-12.xlsx
- QSonica no cavitation enhancement no translator gel analysis/Densitometry analysis/R3 QSonica no cavitation enhancement no translator densitometry/10.11.23 QS,Minus ND, R3, H,1-12,adj.xlsx
- QSonica no cavitation enhancement no translator gel analysis/Densitometry analysis/R3 QSonica no cavitation enhancement no translator densitometry/QS,MND, R3, F1-12-wf.png
- __MACOSX/QSonica no cavitation enhancement no translator gel analysis/Densitometry analysis/R3 QSonica no cavitation enhancement no translator densitometry/._QS,MND, R3, F1-12-wf.png
- QSonica no cavitation enhancement no translator gel analysis/Densitometry analysis/R3 QSonica no cavitation enhancement no translator densitometry/11.21.22 Q-S Minus ND, R3, G1-12.xlsx
- QSonica no cavitation enhancement no translator gel analysis/Densitometry analysis/R3 QSonica no cavitation enhancement no translator densitometry/QS,MND, R3, F1-12.xlsx
- QSonica no cavitation enhancement no translator gel analysis/Densitometry analysis/R3 QSonica no cavitation enhancement no translator densitometry/11.15.22 Q-S  Minus ND, R3 C1-12.xlsx
- QSonica no cavitation enhancement no translator gel analysis/Densitometry analysis/R3 QSonica no cavitation enhancement no translator densitometry/11.15.22 Q-S  Minus ND, R3. D1-`12.xlsx
- QSonica no cavitation enhancement no translator gel analysis/Densitometry analysis/R3 QSonica no cavitation enhancement no translator densitometry/Q-S Minus ND, R3  A,B,C,D,.......xlsx
- QSonica no cavitation enhancement no translator gel analysis/Densitometry analysis/R3 QSonica no cavitation enhancement no translator densitometry/11.21.22 Q-S Minus ND, R3, G1-12-wf.png
- __MACOSX/QSonica no cavitation enhancement no translator gel analysis/Densitometry analysis/R3 QSonica no cavitation enhancement no translator densitometry/._11.21.22 Q-S Minus ND, R3, G1-12-wf.png
- QSonica no cavitation enhancement no translator gel analysis/Densitometry analysis/R3 QSonica no cavitation enhancement no translator densitometry/11.21.22 Q_S Minus ND, R3, E1-12-wf.png
- __MACOSX/QSonica no cavitation enhancement no translator gel analysis/Densitometry analysis/R3 QSonica no cavitation enhancement no translator densitometry/._11.21.22 Q_S Minus ND, R3, E1-12-wf.png
- QSonica no cavitation enhancement no translator gel analysis/Densitometry analysis/R3 QSonica no cavitation enhancement no translator densitometry/11.21.22 Q-S Minus ND, R3,F1-12.xlsx
- QSonica no cavitation enhancement no translator gel analysis/Densitometry analysis/R3 QSonica no cavitation enhancement no translator densitometry/11.15.22 Q-S  Minus ND, R3. D1-12-wf.png
- __MACOSX/QSonica no cavitation enhancement no translator gel analysis/Densitometry analysis/R3 QSonica no cavitation enhancement no translator densitometry/._11.15.22 Q-S  Minus ND, R3. D1-12-wf.png
- QSonica no cavitation enhancement no translator gel analysis/Densitometry analysis/R3 QSonica no cavitation enhancement no translator densitometry/11.21.22 Q-S Minus ND, R3, A1-12-wf.png
- __MACOSX/QSonica no cavitation enhancement no translator gel analysis/Densitometry analysis/R3 QSonica no cavitation enhancement no translator densitometry/._11.21.22 Q-S Minus ND, R3, A1-12-wf.png
- QSonica no cavitation enhancement no translator gel analysis/Densitometry analysis/R3 QSonica no cavitation enhancement no translator densitometry/11.21.22 Q-S Minus ND, R3  A1-12.xlsx
- QSonica no cavitation enhancement no translator gel analysis/Densitometry analysis/R3 QSonica no cavitation enhancement no translator densitometry/11.15.22 Q-S  Minus ND, R3. C1-12-wf.png
- __MACOSX/QSonica no cavitation enhancement no translator gel analysis/Densitometry analysis/R3 QSonica no cavitation enhancement no translator densitometry/._11.15.22 Q-S  Minus ND, R3. C1-12-wf.png
- QSonica no cavitation enhancement no translator gel analysis/Densitometry analysis/R1 QSonica no cavitation enhancement no translator densitometry/QS,NOT, MND, R1.xlsx
- __MACOSX/QSonica no cavitation enhancement no translator gel analysis/Densitometry analysis/R1 QSonica no cavitation enhancement no translator densitometry/._QS,NOT, MND, R1.xlsx
- QSonica no cavitation enhancement no translator gel analysis/Densitometry analysis/R2 QSonica no cavitation enhancement no translator densitometry/QS,MND, R2, G1-12-wf.png
- __MACOSX/QSonica no cavitation enhancement no translator gel analysis/Densitometry analysis/R2 QSonica no cavitation enhancement no translator densitometry/._QS,MND, R2, G1-12-wf.png
- QSonica no cavitation enhancement no translator gel analysis/Densitometry analysis/R2 QSonica no cavitation enhancement no translator densitometry/QS,R2,MND,A1-12-wf.png
- __MACOSX/QSonica no cavitation enhancement no translator gel analysis/Densitometry analysis/R2 QSonica no cavitation enhancement no translator densitometry/._QS,R2,MND,A1-12-wf.png
- QSonica no cavitation enhancement no translator gel analysis/Densitometry analysis/R2 QSonica no cavitation enhancement no translator densitometry/QS,MND, R2, H1-12.xlsx
- QSonica no cavitation enhancement no translator gel analysis/Densitometry analysis/R2 QSonica no cavitation enhancement no translator densitometry/QS,R2,MND,D1-12-wf.png
- __MACOSX/QSonica no cavitation enhancement no translator gel analysis/Densitometry analysis/R2 QSonica no cavitation enhancement no translator densitometry/._QS,R2,MND,D1-12-wf.png
- QSonica no cavitation enhancement no translator gel analysis/Densitometry analysis/R2 QSonica no cavitation enhancement no translator densitometry/QS,R2,MND,E1-12.xlsx
- QSonica no cavitation enhancement no translator gel analysis/Densitometry analysis/R2 QSonica no cavitation enhancement no translator densitometry/QS,R2,MND,D1-12.xlsx
- QSonica no cavitation enhancement no translator gel analysis/Densitometry analysis/R2 QSonica no cavitation enhancement no translator densitometry/QS,MND, R2, H1-12-wf.png
- __MACOSX/QSonica no cavitation enhancement no translator gel analysis/Densitometry analysis/R2 QSonica no cavitation enhancement no translator densitometry/._QS,MND, R2, H1-12-wf.png
- QSonica no cavitation enhancement no translator gel analysis/Densitometry analysis/R2 QSonica no cavitation enhancement no translator densitometry/QS,R2,MND,C1-12-wf.png
- __MACOSX/QSonica no cavitation enhancement no translator gel analysis/Densitometry analysis/R2 QSonica no cavitation enhancement no translator densitometry/._QS,R2,MND,C1-12-wf.png
- QSonica no cavitation enhancement no translator gel analysis/Densitometry analysis/R2 QSonica no cavitation enhancement no translator densitometry/QS,R2,MND,C1-12.xlsx
- QSonica no cavitation enhancement no translator gel analysis/Densitometry analysis/R2 QSonica no cavitation enhancement no translator densitometry/QS,MND, R2,B1-12-wf.png
- __MACOSX/QSonica no cavitation enhancement no translator gel analysis/Densitometry analysis/R2 QSonica no cavitation enhancement no translator densitometry/._QS,MND, R2,B1-12-wf.png
- QSonica no cavitation enhancement no translator gel analysis/Densitometry analysis/R2 QSonica no cavitation enhancement no translator densitometry/QS,R2,MND,F1-12-wf.png
- __MACOSX/QSonica no cavitation enhancement no translator gel analysis/Densitometry analysis/R2 QSonica no cavitation enhancement no translator densitometry/._QS,R2,MND,F1-12-wf.png
- QSonica no cavitation enhancement no translator gel analysis/Densitometry analysis/R2 QSonica no cavitation enhancement no translator densitometry/QS,R2,MND,F1-12.xlsx
- QSonica no cavitation enhancement no translator gel analysis/Densitometry analysis/R2 QSonica no cavitation enhancement no translator densitometry/QS,R2,MND,E1-12-wf.png
- __MACOSX/QSonica no cavitation enhancement no translator gel analysis/Densitometry analysis/R2 QSonica no cavitation enhancement no translator densitometry/._QS,R2,MND,E1-12-wf.png
- QSonica no cavitation enhancement no translator gel analysis/Densitometry analysis/R2 QSonica no cavitation enhancement no translator densitometry/QS,R2,MND,A,B,C,D,.......xlsx
- __MACOSX/QSonica no cavitation enhancement no translator gel analysis/Densitometry analysis/R2 QSonica no cavitation enhancement no translator densitometry/._QS,R2,MND,A,B,C,D,.......xlsx
- QSonica no cavitation enhancement no translator gel analysis/Densitometry analysis/R2 QSonica no cavitation enhancement no translator densitometry/QS,MND, R2, G1-12.xlsx
- QSonica no cavitation enhancement no translator gel analysis/Densitometry analysis/R2 QSonica no cavitation enhancement no translator densitometry/QS,MND, R2,B1-12.xlsx
- QSonica no cavitation enhancement no translator gel analysis/Densitometry analysis/R2 QSonica no cavitation enhancement no translator densitometry/QS,R2,MND,A1-12.xlsx
