# Supplementary material for: 96 sample parallel acoustic fragmentation for high throughput next generation sequencing library preparation
Source: PLoS One. 2026 Feb 17;21(2):e0341139. doi: 10.1371/journal.pone.0341139 (PMC12912608; doi:10.1371/journal.pone.0341139)
Supplement: S4 File — (ZIP) [file pone.0341139.s004.zip › QSonica no cavitation enhancement no translator gel analysis/Densitometry analysis/R3 QSonica no cavitation enhancement no translator densitometry/11.15.22 Q-S Minus ND, R3. D1-12.xlsx]

## Sheet: Band Peaks
Lane	Peak 1 (bp)	Rel. Area 1 (%)	Peak 2 (bp)	Rel. Area 2 (%)
1	410	97.3465	40035	2.65351	1598.75			Lane	D (bp)
2	400	100	0	0				1	1598.75
3	400	100	0	0				2	400
4	477	100	0	0				3	400
5	592	100	0	0				4	477
6	902	98.6054	51330	1.39462	1910.56			5	592
7	598	97.8329	50292	2.16713	2088.82			6	1910.56
8	649	98.6302	53470	1.36982	1705.42			7	2088.82
9	545	100	0	0				8	1705.42
10	449	100	0	0				9	545
11	477	99.6233	0	0				10	449
12	422	97.4625	0	0				11	477
								12	422

## Sheet: Band Percentage
Lanes	Band Percentage (%)
1	24.2023
2	25.5058
3	26.0239
4	19.4603
5	13.9576
6	8.33928
7	13.7854
8	12.9596
9	13.0854
10	20.5949
11	20.5414
12	23.6786
