# Supplementary material for: 96 sample parallel acoustic fragmentation for high throughput next generation sequencing library preparation
Source: PLoS One. 2026 Feb 17;21(2):e0341139. doi: 10.1371/journal.pone.0341139 (PMC12912608; doi:10.1371/journal.pone.0341139)
Supplement: S4 File — (ZIP) [file pone.0341139.s004.zip › QSonica no cavitation enhancement no translator gel analysis/Densitometry analysis/R3 QSonica no cavitation enhancement no translator densitometry/11.21.22 Q-S Minus ND,R3, E1-12.xlsx]

## Sheet: Band Peaks
Lane E	Peak 1 (bp)	Rel. Area 1 (%)	Peak 2 (bp)	Rel. Area 2 (%)				Lane	E (bp)
1	390	100	0	0				1	390
2	357	100	0	0				2	357
3	332	95.6299	23760	4.37014	1503.4			3	1503.4
4	375	100	0	0				4	375
5	434	100	0	0				5	434
6	483	100	0	0				6	483
7	463	100	0	0				7	463
8	393	100	0	0				8	393
9	347	100	0	0				9	347
10	300	100	0	0				10	300
11	297	100	0	0				11	297
12	328	100	0	0				12	328

## Sheet: Band Percentage
Lanes	Band Percentage (%)
1	28.9821
2	33.7717
3	30.3667
4	29.7498
5	21.9984
6	19.8225
7	20.0886
8	24.2788
9	33.3374
10	32.0021
11	39.6117
12	31.5384
