# Supplementary material for: 96 sample parallel acoustic fragmentation for high throughput next generation sequencing library preparation
Source: PLoS One. 2026 Feb 17;21(2):e0341139. doi: 10.1371/journal.pone.0341139 (PMC12912608; doi:10.1371/journal.pone.0341139)
Supplement: S4 File — (ZIP) [file pone.0341139.s004.zip › QSonica no cavitation enhancement no translator gel analysis/Densitometry analysis/R3 QSonica no cavitation enhancement no translator densitometry/11.21.22 Q-S,Minus ND,R3, B1-12.xlsx]

## Sheet: Band Peaks
Lane	Peak 1 (bp)	Rel. Area 1 (%)
1	260	100
2	274	100
3	227	100
4	175	100
5	175	100
6	147	100
7	179	100
8	200	100
9	233	100
10	273	100
11	337	100
12	360	100

## Sheet: Band Percentage
Lanes	Band Percentage (%)
1	22.6525
2	26.1887
3	23.7224
4	22.1029
5	23.2292
6	20.3051
7	22.6687
8	22.6639
9	24.2487
10	25.3576
11	24.8533
12	28.7257
