# Supplementary material for: 96 sample parallel acoustic fragmentation for high throughput next generation sequencing library preparation
Source: PLoS One. 2026 Feb 17;21(2):e0341139. doi: 10.1371/journal.pone.0341139 (PMC12912608; doi:10.1371/journal.pone.0341139)
Supplement: S4 File — (ZIP) [file pone.0341139.s004.zip › QSonica no cavitation enhancement no translator gel analysis/Densitometry analysis/R3 QSonica no cavitation enhancement no translator densitometry/10.11.23 QS,Minus ND, R3, H,1-12,adj.xlsx]

## Sheet: Band Peaks
Lane H	Peak 1 (bp)	Rel. Area 1 (%)	Peak 2 (bp)	Rel. Area 2 (%)					H (bp)
1	470	100	0	0				1	470
2	422	100	0	0				2	422
3	412	100	0	0				3	412
4	417	100	0	0				4	417
5	417	100	0	0				5	417
6	479	94.8823	25737	5.11773	1741.9			6	1742
7	453	93.7986	25737	6.20144	1970.04			7	1970
8	409	93.5617	24295	6.43834	1838.07			8	1838
9	390	94.0524	25689	5.94761	1541.34			9	1541
10	418	93.8973	31402	6.1027	2277.04			10	2277
11	465	91.8551	22849	8.14486	2255.72			11	2255
12	549	92.789	28561	7.21099	2509.84			12	2510

## Sheet: Band Percentage
Lanes	Band Percentage (%)
1	18.0806
2	23.0691
3	25.9019
4	25.7323
5	25.6557
6	20.6517
7	21.3691
8	24.6807
9	27.3523
10	19.4821
11	14.7291
12	10.7554
