# Supplementary material for: 96 sample parallel acoustic fragmentation for high throughput next generation sequencing library preparation
Source: PLoS One. 2026 Feb 17;21(2):e0341139. doi: 10.1371/journal.pone.0341139 (PMC12912608; doi:10.1371/journal.pone.0341139)
Supplement: S4 File — (ZIP) [file pone.0341139.s004.zip › QSonica no cavitation enhancement no translator gel analysis/Densitometry analysis/R3 QSonica no cavitation enhancement no translator densitometry/11.21.22 Q-S Minus ND, R3, G1-12.xlsx]

## Sheet: Band Peaks
Lane G	Peak 1 (bp)	Rel. Area 1 (%)	Peak 2 (bp)	Rel. Area 2 (%)				Lane G	G (bp)
1	440	100	0	0				1	440
2	335	100	0	0				2	335
3	325	100	0	0				3	325
4	329	100	0	0				4	329
5	336	100	0	0				5	336
6	335	100	0	0				6	335
7	329	96.9672	11474	3.0328	663.35			7	663.35
8	380	100	0	0				8	380
9	281	100	0	0				9	281
10	307	96.7532	11605	3.2468	645.94			10	645.94
11	365	100	0	0				11	365
12	452	100	0	0				12	452

## Sheet: Band Percentage
Lanes	Band Percentage (%)
1	16.5473
2	32.5858
3	32.9645
4	35.1121
5	31.1687
6	32.9988
7	32.114
8	28.5593
9	40.1365
10	34.8708
11	31.2733
12	17.0848
