# Supplementary material for: 96 sample parallel acoustic fragmentation for high throughput next generation sequencing library preparation
Source: PLoS One. 2026 Feb 17;21(2):e0341139. doi: 10.1371/journal.pone.0341139 (PMC12912608; doi:10.1371/journal.pone.0341139)
Supplement: S4 File — (ZIP) [file pone.0341139.s004.zip › QSonica no cavitation enhancement no translator gel analysis/Densitometry analysis/R3 QSonica no cavitation enhancement no translator densitometry/QS,MND, R3, F1-12.xlsx]

## Sheet: Band Peaks
Lane	Peak 1 (bp)	Rel. Area 1 (%)	Peak 2 (bp)	Rel. Area 2 (%)
1	397	95.6468	24981	4.35316	1626.2			Lane	F (bp)
2	383	100	0	0				1	1626.2
3	360	100	0	0				2	383
4	376	100	0	0				3	360
5	413	100	0	0				4	376
6	408	100	0	0				5	413
7	413	100	0	0				6	408
8	350	100	0	0				7	413
9	317	100	0	0				8	350
10	324	100	0	0				9	317
11	353	100	0	0				10	324
12	393	100	0	0				11	353
								12	393

## Sheet: Band Percentage
Lanes	Band Percentage (%)
1	25.5618
2	27.2201
3	31.2042
4	24.8578
5	23.3834
6	22.5907
7	22.5572
8	24.8605
9	24.6005
10	30.2177
11	29.85
12	18.6729
