# Supplementary material for: 96 sample parallel acoustic fragmentation for high throughput next generation sequencing library preparation
Source: PLoS One. 2026 Feb 17;21(2):e0341139. doi: 10.1371/journal.pone.0341139 (PMC12912608; doi:10.1371/journal.pone.0341139)
Supplement: S4 File — (ZIP) [file pone.0341139.s004.zip › QSonica no cavitation enhancement no translator gel analysis/Densitometry analysis/R3 QSonica no cavitation enhancement no translator densitometry/11.15.22 Q-S Minus ND, R3 C1-12.xlsx]

## Sheet: Band Peaks
Lane	Peak 1 (bp)	Rel. Area 1 (%)	Peak 2 (bp)	Rel. Area 2 (%)
1	441	96.2154	25605	3.78455	1447.56			Lane	Peak C (bp)
2	400	98.5727	24542	1.42729	882.84			1	1447.56
3	358	98.6231	25162	1.37693	3370.28			2	882.84
4	361	70.3487	26714	29.6513	7999.76			3	3370.28
5	437	100	0	0				4	7999.76
6	491	100	0	0				5	437
7	491	71.6552	25605	28.3448	7518.01			6	491
8	481	89.6634	3689	10.3	796.99			7	7518.01
9	400	100	0	0				8	796.99
10	445	100	0	0				9	400
11	404	99.5406	0	0				10	445
12	390	80.1032	524	19.8968	416.8			11	404
								12	416.8

## Sheet: Band Percentage
Lanes	Band Percentage (%)
1	24.006
2	28.4691
3	29.4716
4	22.1475
5	22.4375
6	19.0468
7	14.7968
8	17.0844
9	25.7654
10	25.8642
11	25.5165
12	23.7245
