# Supplementary material for: 96 sample parallel acoustic fragmentation for high throughput next generation sequencing library preparation
Source: PLoS One. 2026 Feb 17;21(2):e0341139. doi: 10.1371/journal.pone.0341139 (PMC12912608; doi:10.1371/journal.pone.0341139)
Supplement: S4 File — (ZIP) [file pone.0341139.s004.zip › QSonica no cavitation enhancement no translator gel analysis/Densitometry analysis/R3 QSonica no cavitation enhancement no translator densitometry/11.15.22 Q-S Minus ND, R3. D1-`12.xlsx]

## Sheet: Band Peaks
Lane	Peak 1 (bp)	Rel. Area 1 (%)	Peak 2 (bp)	Rel. Area 2 (%)
1	409	97.7893	21289	2.21075
2	400	100	0	0
3	400	100	0	0
4	478	100	0	0
5	591	100	0	0
6	902	98.9339	25330	1.06609
7	597	98.2665	25211	1.73348
8	650	98.9243	26300	1.07568
9	545	100	0	0
10	449	100	0	0
11	478	100	0	0
12	423	97.8073	6488	2.19272

## Sheet: Band Percentage
Lanes	Band Percentage (%)
1	27.8844
2	28.3165
3	29.0363
4	20.8455
5	14.6389
6	8.46372
7	14.5549
8	13.5286
9	13.743
10	21.7515
11	21.8321
12	25.7945
