# Supplementary material for: 96 sample parallel acoustic fragmentation for high throughput next generation sequencing library preparation
Source: PLoS One. 2026 Feb 17;21(2):e0341139. doi: 10.1371/journal.pone.0341139 (PMC12912608; doi:10.1371/journal.pone.0341139)
Supplement: S4 File — (ZIP) [file pone.0341139.s004.zip › QSonica no cavitation enhancement no translator gel analysis/Densitometry analysis/R3 QSonica no cavitation enhancement no translator densitometry/Q-S Minus ND, R3 A,B,C,D,.......xlsx]

## Sheet: Band Peaks
Lane	A (bp)	B(bp)	C (bp)	D (bp)	E (bp)	F (bp)	G (bp)	H (bp)				QS,NoT,MND,R3,
1	460	260	1447.56	1598.75	390	1626.2	440	470
2	354	274	882.84	400	357	383	335	422
3	252	227	3370.28	400	1503.4	360	325	412
4	246	175	7999.76	477	375	376	329	417
5	243	175	437	592	434	413	336	417
6	226	147	491	1910.56	483	408	335	1742
7	240	179	7518.01	2088.82	463	413	663.35	1970
8	237	200	796.99	1705.42	393	350	380	1838
9	263	233	400	545	347	317	281	1541
10	280	273	445	449	300	324	645.94	2277
11	353	337	404	477	297	353	365	2255
12	387	360	416.8	422	328	393	452	2510

## Sheet: Band Percentage
Lanes	Band Percentage (%)
1	15.6943
2	26.4052
3	36.9361
4	36.5349
5	38.8229
6	43.8603
7	40.2896
8	39.3134
9	35.7112
10	32.8598
11	21.3114
12	15.4463
