# Supplementary material for: 96 sample parallel acoustic fragmentation for high throughput next generation sequencing library preparation
Source: PLoS One. 2026 Feb 17;21(2):e0341139. doi: 10.1371/journal.pone.0341139 (PMC12912608; doi:10.1371/journal.pone.0341139)
Supplement: S4 File — (ZIP) [file pone.0341139.s004.zip › QSonica no cavitation enhancement no translator gel analysis/Densitometry analysis/R3 QSonica no cavitation enhancement no translator densitometry/11.21.22 Q-S Minus ND, R3,F1-12.xlsx]

## Sheet: Band Peaks
Lane F	Peak 1 (bp)	Rel. Area 1 (%)	Peak 2 (bp)	Rel. Area 2 (%)
1	394	95.5678	24992	4322	1623.9			Lane	F (bp)
2	382	100	0	0				1	1623.9
3	356	100	0	0				2	382
4	389	100	0	0				3	356
5	412	100	0	0				4	389
6	404	100	0	0				5	412
7	412	100	0	0				6	404
8	347	100	0	0				7	412
9	314	100	0	0				8	347
10	303	100	0	0				9	314
11	340	100	0	0				10	303
12	393	100	0	0				11	340
								12	393

## Sheet: Band Percentage
Lanes	Band Percentage (%)
1	25.9501
2	28.6092
3	32.957
4	26.5125
5	23.729
6	23.5962
7	23.3954
8	29.9772
9	24.0991
10	31.3343
11	31.7396
12	18.6037
