# Supplementary material for: 96 sample parallel acoustic fragmentation for high throughput next generation sequencing library preparation
Source: PLoS One. 2026 Feb 17;21(2):e0341139. doi: 10.1371/journal.pone.0341139 (PMC12912608; doi:10.1371/journal.pone.0341139)
Supplement: S4 File — (ZIP) [file pone.0341139.s004.zip › QSonica no cavitation enhancement no translator gel analysis/Densitometry analysis/R3 QSonica no cavitation enhancement no translator densitometry/11.21.22 Q-S Minus ND, R3 A1-12.xlsx]

## Sheet: Band Peaks
Lane	Peak 1 (bp)	Rel. Area 1 (%)
1	460	100
2	354	100
3	252	100
4	246	100
5	243	100
6	226	100
7	240	100
8	237	100
9	263	100
10	280	100
11	353	100
12	387	100

## Sheet: Band Percentage
Lanes	Band Percentage (%)
1	15.6943
2	26.4052
3	36.9361
4	36.5349
5	38.8229
6	43.8603
7	40.2896
8	39.3134
9	35.7112
10	32.8598
11	21.3114
12	15.4463
