# Supplementary material for: 96 sample parallel acoustic fragmentation for high throughput next generation sequencing library preparation
Source: PLoS One. 2026 Feb 17;21(2):e0341139. doi: 10.1371/journal.pone.0341139 (PMC12912608; doi:10.1371/journal.pone.0341139)
Supplement: S4 File — (ZIP) [file pone.0341139.s004.zip › QSonica no cavitation enhancement no translator gel analysis/Densitometry analysis/R1 QSonica no cavitation enhancement no translator densitometry/QS,NOT, MND, R1.xlsx]

## Sheet: A,M,R1
Columns	columns	A,M,R1
1	1	471
2	2	349
3	3	324
4	4	327
5	5	308
6	6	298
7	7	298
8	8	318
9	9	303
10	10	323
11	11	343
12	12	369

## Sheet: B,M,R1
Columns	columns	B,M,R1
1	1	432
2	2	350
3	3	381
4	4	363
5	5	398
6	6	391
7	7	391
8	8	428
9	9	366
10	10	340
11	11	359
12	12	382

## Sheet: C,M,R1
Columns	C,M,R1
1	406
2	406
3	447
4	425
5	423
6	475
7	438
8	313
9	284
10	303
11	294
12	420

## Sheet: D,M,R1
Columns	D,M,R1
1	409
2	433
3	380
4	372
5	428
6	374
7	328
8	413
9	373
10	365
11	410
12	434

## Sheet: E,M,R1
Columns	E,M,R1
1	400
2	387
3	344
4	386
5	410
6	396
7	372
8	455
9	385
10	397
11	371
12	425

## Sheet: F,M,R1
Columns	F,M,R1
1	647
2	401
3	347
4	453
5	490
6	657
7	518
8	333
9	286
10	276
11	364
12	365

## Sheet: G,M,R1
Columns	G,M,R1
1	613
2	524
3	452
4	469
5	505
6	562
7	544
8	664
9	614
10	640
11	662
12	606

## Sheet: H,M,R1
Columns	H,M,R1
1	601
2	790
3	695
4	587
5	596
6	654
7	717
8	611
9	686
10	642
11	674
12	797

## Sheet: A,B,...,M,R1
columns	A,M,R1	B,M,R1	C,M,R1	D,M,R1	E,M,R1	F,M,R1	G,M,R1	H,M,R1
1	471	432	406	409	400	647	613	601
2	349	350	406	433	387	401	524	790
3	324	381	447	380	344	347	452	695
4	327	363	425	372	386	453	469	587
5	308	398	423	428	410	490	505	596
6	298	391	475	374	396	657	562	654
7	298	391	438	328	372	518	544	717
8	318	428	313	413	455	333	664	611
9	303	366	284	373	385	286	614	686
10	323	340	303	365	397	276	640	642
11	343	359	294	410	371	364	662	674
12	369	382	420	434	425	365	606	797
