# Supplementary material for: 96 sample parallel acoustic fragmentation for high throughput next generation sequencing library preparation
Source: PLoS One. 2026 Feb 17;21(2):e0341139. doi: 10.1371/journal.pone.0341139 (PMC12912608; doi:10.1371/journal.pone.0341139)
Supplement: S4 File — (ZIP) [file pone.0341139.s004.zip › QSonica no cavitation enhancement no translator gel analysis/Densitometry analysis/R2 QSonica no cavitation enhancement no translator densitometry/QS,MND, R2, H1-12.xlsx]

## Sheet: Band Peaks
Lane	Peak 1 (bp)	Rel. Area 1 (%)	Peak 2 (bp)	Rel. Area 2 (%)			Lane	H peak (bP)
1	334	100	0	0			1	334
2	264	100	0	0			2	264
3	222	89.5768	22483	10.4232	2448.1		3	2448.1
4	192	100	0	0			4	192
5	217	100	0	0			5	217
6	205	100	0	0			6	205
7	205	100	0	0			7	205
8	203	100	0	0			8	203
9	224	100	0	0			9	224
10	210	100	0	0			10	210
11	224	100	0	0			11	224
12	248	100	0	0			12	248

## Sheet: Band Percentage
Lanes	Band Percentage (%)
1	30.6647
2	42.5982
3	47.4926
4	47.6601
5	46.9365
6	44.0984
7	40.8059
8	46.2578
9	46.54
10	42.802
11	46.3788
12	39.827
