# Supplementary material for: 96 sample parallel acoustic fragmentation for high throughput next generation sequencing library preparation
Source: PLoS One. 2026 Feb 17;21(2):e0341139. doi: 10.1371/journal.pone.0341139 (PMC12912608; doi:10.1371/journal.pone.0341139)
Supplement: S4 File — (ZIP) [file pone.0341139.s004.zip › QSonica no cavitation enhancement no translator gel analysis/Densitometry analysis/R2 QSonica no cavitation enhancement no translator densitometry/QS,R2,MND,E1-12.xlsx]

## Sheet: Band Peaks
Lane	Peak 1 (bp)	Rel. Area 1 (%)	Peak 2 (bp)	Rel. Area 2 (%)			Lane E	E (bp)
1	220	100	0	0			1	220
2	243	100	0	0			2	243
3	219	91.3775	19038	8.62254	1836.56		3	1836.56
4	196	100	0	0			4	196
5	196	94.7149	14755	5.28514	951.5		5	951.5
6	150	100	0	0			6	150
7	184	100	0	0			7	184
8	200	93.4263	17138	6.57367	1299.97		8	1299.97
9	185	100	0	0			9	185
10	241	100	0	0			10	241
11	169	100	0	0			11	169
12	197	100	0	0			12	197

## Sheet: Band Percentage
Lanes	Band Percentage (%)
1	37.6036
2	43.5292
3	32.2198
4	36.6236
5	30.243
6	24.3887
7	32.8865
8	33.0119
9	32.6347
10	35.4441
11	33.8562
12	40.2587
