# Supplementary material for: 96 sample parallel acoustic fragmentation for high throughput next generation sequencing library preparation
Source: PLoS One. 2026 Feb 17;21(2):e0341139. doi: 10.1371/journal.pone.0341139 (PMC12912608; doi:10.1371/journal.pone.0341139)
Supplement: S4 File — (ZIP) [file pone.0341139.s004.zip › QSonica no cavitation enhancement no translator gel analysis/Densitometry analysis/R2 QSonica no cavitation enhancement no translator densitometry/QS,R2,MND,D1-12.xlsx]

## Sheet: Band Peaks
Lane	Peak 1 (bp)	Rel. Area 1 (%)	Peak 2 (bp)	Rel. Area 2 (%)			Lane	D (bp)
1	221	100	0	0			1	221
2	289	87.9053	22264	12.0947	2923.11		2	2923.11
3	280	100	0	0			3	280
4	260	90.4732	20458	9.52683	2075.22		4	2075.22
5	261	100	0	0			5	261
6	221	90.9338	20458	9.0662	2040.12		6	2040.12
7	194	92.9847	19082	7.01533	1514.22		7	1514.22
8	232	100	0	0			8	232
9	217	91.6957	19544	8.30426	1760.99		9	1760.99
10	267	92.1694	20002	7.83065	1805.8		10	1805.8
11	238	89.285	19279	10.715	404.61		11	404.61
12	225	87.7899	20002	12.2101	2595.99		12	2595.99

## Sheet: Band Percentage
Lanes	Band Percentage (%)
1	44.1541
2	39.9487
3	34.7429
4	36.7758
5	38.6636
6	38.8559
7	39.5269
8	30.5291
9	39.1138
10	35.9093
11	40.1116
12	44.3604
