# Supplementary material for: 96 sample parallel acoustic fragmentation for high throughput next generation sequencing library preparation
Source: PLoS One. 2026 Feb 17;21(2):e0341139. doi: 10.1371/journal.pone.0341139 (PMC12912608; doi:10.1371/journal.pone.0341139)
Supplement: S4 File — (ZIP) [file pone.0341139.s004.zip › QSonica no cavitation enhancement no translator gel analysis/Densitometry analysis/R2 QSonica no cavitation enhancement no translator densitometry/QS,R2,MND,C1-12.xlsx]

## Sheet: Band Peaks
Lane	Peak 1 (bp)	Rel. Area 1 (%)	Peak 2 (bp)	Rel. Area 2 (%)				Lane C	C
1	220	100	0	0				1	220
2	289	88.3336	22081	11.6664	2683.23			2	2683.23
3	280	100	0	0				3	280
4	260	91.0529	20419	8.94711	18409.5			4	18409.5
5	260	100	0	0				5	260
6	220	91.7376	20419	8.26235	16943.8			6	16943.8
7	192	100	0	0				7	192
8	231	100	0	0				8	231
9	216	92.4186	19588	7.58145	14889.7			9	14889.7
10	267	92.8013	20006	7.19874	16250.4			10	16250.4
11	237	90.157	19451	9.843	2158.4			11	2158.4
12	224	88.4221	20006	11.5779	2400.02			12	2400.02

## Sheet: Band Percentage
Lanes	Band Percentage (%)
1	44.3825
2	40.0858
3	34.7204
4	36.909
5	38.4619
6	39.4016
7	39.4717
8	28.0269
9	39.328
10	36.1332
11	40.4394
12	44.6265
