# Supplementary material for: 96 sample parallel acoustic fragmentation for high throughput next generation sequencing library preparation
Source: PLoS One. 2026 Feb 17;21(2):e0341139. doi: 10.1371/journal.pone.0341139 (PMC12912608; doi:10.1371/journal.pone.0341139)
Supplement: S4 File — (ZIP) [file pone.0341139.s004.zip › QSonica no cavitation enhancement no translator gel analysis/Densitometry analysis/R2 QSonica no cavitation enhancement no translator densitometry/QS,R2,MND,F1-12.xlsx]

## Sheet: Band Peaks
Lane	Peak 1 (bp)	Rel. Area 1 (%)	Peak 2 (bp)	Rel. Area 2 (%)				Lane	F (bp)
1	250	100	0	0				1	250
2	221	91.7902	21752	8.20976				2	1941.27
3	196	93.7529	21731	6.24711				3	1486.14
4	259	94.7076	23469	5.29244				4	1419.5
5	280	100	0	0				5	280
6	271	93.6286	24341	6.37139				6	1955.9
7	272	91.6978	22605	8.30219				7	2058.64
8	409	93.2483	31304	6.75171				8	2258.61
9	293	92.5365	26971	7.46355				9	20228.1
10	321	100	0	0				10	321
11	237	100	0	0				11	237
12	291	100	0	0				12	291

## Sheet: Band Percentage
Lanes	Band Percentage (%)
1	40.8093
2	42.4809
3	37.08
4	35.5737
5	34.6179
6	35.5264
7	34.2028
8	25.3819
9	35.7722
10	33.8549
11	44.4339
12	39.0084
