# Supplementary material for: 96 sample parallel acoustic fragmentation for high throughput next generation sequencing library preparation
Source: PLoS One. 2026 Feb 17;21(2):e0341139. doi: 10.1371/journal.pone.0341139 (PMC12912608; doi:10.1371/journal.pone.0341139)
Supplement: S4 File — (ZIP) [file pone.0341139.s004.zip › QSonica no cavitation enhancement no translator gel analysis/Densitometry analysis/R2 QSonica no cavitation enhancement no translator densitometry/QS,R2,MND,A,B,C,D,.......xlsx]

## Sheet: Band Peaks
Lane	A(bP)	B (bp)	C (bp)	D (bp)	E (bp)	F (bp)	G (bp)	H peak (bP)
1	360.986	1504.08	220	221	220	250	1920.87	334
2	524.205	208	2683.23	2923.11	243	1941.27	186	264
3	116	2272.12	280	280	1836.56	1486.14	197	2448.1
4	434.636	239	18409.5	2075.22	196	1419.5	1524.86	192
5	549.11	2820.93	260	261	951.5	280	302	217
6	81	3082.77	16943.8	2040.12	150	1955.9	3412.42	205
7	116	231	192	1514.22	184	2058.64	223	205
8	96	3217.05	231	232	1299.97	2258.61	228	203
9	110	249	14889.7	1760.99	185	20228.1	209	224
10	353.085	2794.06	16250.4	1805.8	241	321	207	210
11	97	188	2158.4	404.61	169	237	214	224
12	116	215	2400.02	2595.99	197	291	223	248

## Sheet: Band Percentage
Lanes	Band Percentage (%)
1	14.3678
2	13.9756
3	14.1731
4	14.3259
5	13.3346
6	9.10519
7	12.5458
8	10.3848
9	10.7243
10	11.2052
11	10.8907
12	11.9039
