# Supplementary material for: 96 sample parallel acoustic fragmentation for high throughput next generation sequencing library preparation
Source: PLoS One. 2026 Feb 17;21(2):e0341139. doi: 10.1371/journal.pone.0341139 (PMC12912608; doi:10.1371/journal.pone.0341139)
Supplement: S4 File — (ZIP) [file pone.0341139.s004.zip › QSonica no cavitation enhancement no translator gel analysis/Densitometry analysis/R2 QSonica no cavitation enhancement no translator densitometry/QS,MND, R2, G1-12.xlsx]

## Sheet: Band Peaks
Lane	Peak 1 (bp)	Rel. Area 1 (%)	Peak 2 (bp)	Rel. Area 2 (%)
1	239	90.58	18953	9.42978	1920.87		Lane G	G (bp)
2	186	100	0	0			1	1920.87
3	197	100	0	0			2	186
4	188	86.8944	19474	7.12062	1524.86		3	197
5	302	100	0	0			4	1524.86
6	254	83.328	20010	16.672	3412.42		5	302
7	223	100					6	3412.42
8	228	100					7	223
9	209	100					8	228
10	207	100					9	209
11	214	100					10	207
12	223	100					11	214
							12	223

## Sheet: Band Percentage
Lanes	Band Percentage (%)
1	35.4177
2	40.4226
3	40.2764
4	35.9416
5	39.9711
6	38.8355
7	42.7126
8	45.9419
9	43.6335
10	45.6472
11	50.115
12	46.4423
