# Supplementary material for: 96 sample parallel acoustic fragmentation for high throughput next generation sequencing library preparation
Source: PLoS One. 2026 Feb 17;21(2):e0341139. doi: 10.1371/journal.pone.0341139 (PMC12912608; doi:10.1371/journal.pone.0341139)
Supplement: S4 File — (ZIP) [file pone.0341139.s004.zip › QSonica no cavitation enhancement no translator gel analysis/Densitometry analysis/R2 QSonica no cavitation enhancement no translator densitometry/QS,MND, R2,B1-12.xlsx]

## Sheet: Band Peaks
Lane	Peak 1 (bp)	Rel. Area 1 (%)	Peak 2 (bp)	Rel. Area 2 (%)				Lane B	Peak (bp)
1	193	90.9834	14782	9.01655	1504.08			1	1504.08
2	208	100	0	0				2	208
3	208	89.0257	20870	10.9743	2272.12			3	2272.12
4	239	100	0	0				4	239
5	231	85.8689	18747	14.1311	2820.93			5	2820.93
6	235	86.054	22159	13.946	3082.77			6	3082.77
7	231	100	0	0				7	231
8	255	85.1539	20002	14.8461	3217.05			8	3217.05
9	249	100	0	0				9	249
10	213	87.43	20870	12.57	2794.06			10	2794.06
11	188	100	0	0				11	188
12	215	100	0	0				12	215

## Sheet: Band Percentage
Lanes	Band Percentage (%)
1	33.801
2	41.4707
3	36.7326
4	38.6514
5	36.0602
6	37.0036
7	44.6241
8	40.1627
9	41.4977
10	36.918
11	37.9899
12	43.757
