# Supplementary material for: 96 sample parallel acoustic fragmentation for high throughput next generation sequencing library preparation
Source: PLoS One. 2026 Feb 17;21(2):e0341139. doi: 10.1371/journal.pone.0341139 (PMC12912608; doi:10.1371/journal.pone.0341139)
Supplement: S4 File — (ZIP) [file pone.0341139.s004.zip › QSonica no cavitation enhancement no translator gel analysis/Densitometry analysis/R2 QSonica no cavitation enhancement no translator densitometry/QS,R2,MND,A1-12.xlsx]

## Sheet: Band Peaks
Lane	Peak 1 (bp)	Rel. Area 1 (%)	Peak 2 (bp)	Rel. Area 2 (%)				Lane A	Peak (bp)
1	104	97.7979	11823	2.20214	360.986			1	360.986
2	115	96.4172	11823	3.58276	524.205			2	524.205
3	116	100	0	0				3	116
4	122	97.5881	13179	2.41194	434.636			4	434.636
5	116	96.9174	14553	3.08264	549.11			5	549.11
6	81	100	0	0				6	81
7	116	100	0	0				7	116
8	96	100	0	0				8	96
9	110	100	0	0				9	110
10	100	98.3046	15005	1.69541	353.085			10	353.085
11	97	100	0	0				11	97
12	116	100	0	0				12	116

## Sheet: Band Percentage
Lanes	Band Percentage (%)
1	14.3678
2	13.9756
3	14.1731
4	14.3259
5	13.3346
6	9.10519
7	12.5458
8	10.3848
9	10.7243
10	11.2052
11	10.8907
12	11.9039
