# Supplementary material for: 96 sample parallel acoustic fragmentation for high throughput next generation sequencing library preparation
Source: PLoS One. 2026 Feb 17;21(2):e0341139. doi: 10.1371/journal.pone.0341139 (PMC12912608; doi:10.1371/journal.pone.0341139)
Supplement: S5 File — (ZIP) [file pone.0341139.s005.zip]

Archive with 13 entries (12 files):
- QSonica translator TapeStation raw data/
- QSonica translator TapeStation raw data/QSonica no cavitation enhancement translator 96-well plate replicate 3.pdf
- __MACOSX/QSonica translator TapeStation raw data/._QSonica no cavitation enhancement translator 96-well plate replicate 3.pdf
- QSonica translator TapeStation raw data/QSonica no cavitation enhancement translator 96-well plate replicate 2.pdf
- __MACOSX/QSonica translator TapeStation raw data/._QSonica no cavitation enhancement translator 96-well plate replicate 2.pdf
- QSonica translator TapeStation raw data/QSonica no cavitation enhancement translator 96-well plate replicate 1.pdf
- __MACOSX/QSonica translator TapeStation raw data/._QSonica no cavitation enhancement translator 96-well plate replicate 1.pdf
- QSonica translator TapeStation raw data/QSonica nanodroplets translator 96-well plate replicate 1.pdf
- __MACOSX/QSonica translator TapeStation raw data/._QSonica nanodroplets translator 96-well plate replicate 1.pdf
- QSonica translator TapeStation raw data/QSonica nanodroplets translator 96-well plate replicate 3.pdf
- __MACOSX/QSonica translator TapeStation raw data/._QSonica nanodroplets translator 96-well plate replicate 3.pdf
- QSonica translator TapeStation raw data/QSonica nanodroplets translator 96-well plate replicate 2.pdf
- __MACOSX/QSonica translator TapeStation raw data/._QSonica nanodroplets translator 96-well plate replicate 2.pdf
