# Supplementary material for: 96 sample parallel acoustic fragmentation for high throughput next generation sequencing library preparation
Source: PLoS One. 2026 Feb 17;21(2):e0341139. doi: 10.1371/journal.pone.0341139 (PMC12912608; doi:10.1371/journal.pone.0341139)
Supplement: S6 File — (XLSX) [file pone.0341139.s006.xlsx]

## Sheet: Sheet4
Plate map for sonication in QSonica instrument
	1	2	3	4	5	6	7	8
A	A1	A2	A3	A4	A5	A6	A7	A8
B	B1	B2	B3	B4	B5	B6	B7	B8
C	C1	C2	C3	C4	C5	C6	C7	C8
D	D1	D2	D3	D4	D5	D6	D7	D8
E	E1	E2	E3	E4	E5	E6	E7	E8
F	F1	F2	F3	F4	F5	F6	F7	F8
G	G1	G2	G3	G4	G5	G6	G7	G8
H	H1	H2	H3	H4	H5	H6	H7	H8

## Sheet: Q_sonica replicate 1
Sample ID	Row	Column	Plus Nanodroplets Size (bp)	Minus Nanodroplets Size (bp)
A1	A	1	331	557
B1	B	1	302	531
C1	C	1	288	368
D1	D	1	280	8779
E1	E	1	263	258
F1	F	1	282	9617
G1	G	1	264	267
H1	H	1	269	245
A2	A	2	308	383
B2	B	2	289	305
C2	C	2	278	271
D2	D	2	266	282
E2	E	2	270	324
F2	F	2	278	259
G2	G	2	251	270
H2	H	2	276	348
A3	A	3	293	227
B3	B	3	282	248
C3	C	3	286	317
D3	D	3	294	311
E3	E	3	270	702
F3	F	3	283	274
G3	G	3	282	289
H3	H	3	270	350
A4	A	4	264	279
B4	B	4	288	270
C4	C	4	293	347
D4	D	4	277	372
E4	E	4	289	324
F4	F	4	283	308
G4	G	4	263	279
H4	H	4	259	233
A5	A	5	292	306
B5	B	5	291	268
C5	C	5	271	256
D5	D	5	283	287
E5	E	5	295	484
F5	F	5	257	283
G5	G	5	299	265
H5	H	5	264	287
A6	A	6	275	252
B6	B	6	282	253
C6	C	6	274	278
D6	D	6	274	304
E6	E	6	260	303
F6	F	6	294	288
G6	G	6	268	235
H6	H	6	246	229
A7	A	7	289	284
B7	B	7	286	274
C7	C	7	258	264
D7	D	7	285	263
E7	E	7	283	294
F7	F	7	280	301
G7	G	7	307	961
H7	H	7	295	239
A8	A	8	273	215
B8	B	8	216	282
C8	C	8	272	279
D8	D	8	304	271
E8	E	8	278	299
F8	F	8	275	302
G8	G	8	291	273
H8	H	8	297	233
A9	A	9	293	286
B9	B	9	251	259
C9	C	9	297	277
D9	D	9	283	278
E9	E	9	269	304
F9	F	9	274	356
G9	G	9	295	281
H9	H	9	248	271
A10	A	10	281	305
B10	B	10	252	253
C10	C	10	276	248
D10	D	10	270	1164
E10	E	10	290	1187
F10	F	10	301	285
G10	G	10	267	266
H10	H	10	255	266
A11	A	11	283	777
B11	B	11	270	281
C11	C	11	290	269
D11	D	11	282	267
E11	E	11	272	269
F11	F	11	274	852
G11	G	11	263	269
H11	H	11	257	271
A12	A	12	284	500
B12	B	12	292	314
C12	C	12	290	287
D12	D	12	287	290
E12	E	12	274	271
F12	F	12	274	318
G12	G	12	272	267
H12	H	12	282	257

## Sheet: Q-sonica repicate 2
Sample ID	Row	Column	Plus Nanodroplets Size (bp)	Minus Nanodroplets Size (bp)
A1	A	1	293	276
B1	B	1	285	262
C1	C	1	288	272
D1	D	1	276	265
E1	E	1	256	268
F1	F	1	262	258
G1	G	1	253	247
H1	H	1	282	262
A2	A	2	282	271
B2	B	2	272	265
C2	C	2	296	265
D2	D	2	285	276
E2	E	2	271	248
F2	F	2	224	265
G2	G	2	247	251
H2	H	2	257	252
A3	A	3	251	270
B3	B	3	280	268
C3	C	3	278	267
D3	D	3	275	274
E3	E	3	254	282
F3	F	3	269	279
G3	G	3	252	258
H3	H	3	260	246
A4	A	4	253	249
B4	B	4	264	291
C4	C	4	273	251
D4	D	4	291	277
E4	E	4	286	255
F4	F	4	271	252
G4	G	4	235	248
H4	H	4	230	232
A5	A	5	248	277
B5	B	5	250	232
C5	C	5	259	245
D5	D	5	288	246
E5	E	5	277	257
F5	F	5	270	229
G5	G	5	229	241
H5	H	5	213	230
A6	A	6	229	243
B6	B	6	217	536
C6	C	6	269	263
D6	D	6	275	238
E6	E	6	269	244
F6	F	6	263	243
G6	G	6	209	268
H6	H	6	207	235
A7	A	7	218	232
B7	B	7	277	422
C7	C	7	262	1014
D7	D	7	249	220
E7	E	7	275	243
F7	F	7	263	248
G7	G	7	226	194
H7	H	7	210	201
A8	A	8	238	1582
B8	B	8	265	278
C8	C	8	283	228
D8	D	8	292	220
E8	E	8	259	228
F8	F	8	260	254
G8	G	8	218	223
H8	H	8	222	238
A9	A	9	244	263
B9	B	9	244	609
C9	C	9	301	262
D9	D	9	292	268
E9	E	9	286	269
F9	F	9	268	269
G9	G	9	231	265
H9	H	9	242	248
A10	A	10	257	279
B10	B	10	252	294
C10	C	10	269	272
D10	D	10	282	269
E10	E	10	279	251
F10	F	10	266	275
G10	G	10	234	266
H10	H	10	259	230
A11	A	11	278	60871
B11	B	11	276	238
C11	C	11	275	244
D11	D	11	285	285
E11	E	11	277	270
F11	F	11	257	258
G11	G	11	230	217
H11	H	11	268	236
A12	A	12	289	229
B12	B	12	281	247
C12	C	12	275	255
D12	D	12	276	260
E12	E	12	267	246
F12	F	12	270	175
G12	G	12	261	230
H12	H	12	262	246

## Sheet: Q-sonica replicate 3
Sample ID	Row	Column	Plus Nanodroplets Size (bp)	Minus Nanodroplets Size (bp)
A1	A	1	264	271
B1	B	1	238	230
C1	C	1	225	232
D1	D	1	233	230
E1	E	1	237	246
F1	F	1	225	254
G1	G	1	218	228
H1	H	1	237	248
A2	A	2	246	272
B2	B	2	214	249
C2	C	2	214	240
D2	D	2	215	235
E2	E	2	214	223
F2	F	2	195	251
G2	G	2	192	218
H2	H	2	215	241
A3	A	3	229	254
B3	B	3	199	254
C3	C	3	219	220
D3	D	3	224	236
E3	E	3	235	269
F3	F	3	208	240
G3	G	3	199	222
H3	H	3	204	233
A4	A	4	231	247
B4	B	4	201	258
C4	C	4	200	248
D4	D	4	220	220
E4	E	4	197	316
F4	F	4	191	243
G4	G	4	184	216
H4	H	4	191	210
A5	A	5	223	440
B5	B	5	187	239
C5	C	5	200	199
D5	D	5	206	234
E5	E	5	199	200
F5	F	5	192	242
G5	G	5	176	199
H5	H	5	196	210
A6	A	6	195	216
B6	B	6	190	229
C6	C	6	193	218
D6	D	6	198	222
E6	E	6	198	199
F6	F	6	184	227
G6	G	6	172	188
H6	H	6	183	199
A7	A	7	210	234
B7	B	7	185	465
C7	C	7	188	201
D7	D	7	192	191
E7	E	7	192	215
F7	F	7	181	202
G7	G	7	172	195
H7	H	7	191	211
A8	A	8	201	226
B8	B	8	188	236
C8	C	8	188	209
D8	D	8	194	237
E8	E	8	191	203
F8	F	8	189	225
G8	G	8	175	194
H8	H	8	177	217
A9	A	9	198	235
B9	B	9	194	235
C9	C	9	190	207
D9	D	9	192	252
E9	E	9	198	251
F9	F	9	188	248
G9	G	9	174	188
H9	H	9	199	219
A10	A	10	222	224
B10	B	10	194	242
C10	C	10	199	211
D10	D	10	195	241
E10	E	10	205	271
F10	F	10	188	249
G10	G	10	183	242
H10	H	10	191	218
A11	A	11	244	254
B11	B	11	200	218
C11	C	11	198	236
D11	D	11	214	256
E11	E	11	222	242
F11	F	11	195	237
G11	G	11	194	237
H11	H	11	203	231
A12	A	12	235	260
B12	B	12	220	214
C12	C	12	202	228
D12	D	12	216	251
E12	E	12	251	249
F12	F	12	211	246
G12	G	12	202	234
H12	H	12	211	231
