# Supplementary material for: 96 sample parallel acoustic fragmentation for high throughput next generation sequencing library preparation
Source: PLoS One. 2026 Feb 17;21(2):e0341139. doi: 10.1371/journal.pone.0341139 (PMC12912608; doi:10.1371/journal.pone.0341139)
Supplement: S7 File — (ZIP) [file pone.0341139.s007.zip]

Archive with 9 entries (8 files):
- Statistical Analysis R code/
- Statistical Analysis R code/.DS_Store
- __MACOSX/Statistical Analysis R code/._.DS_Store
- Statistical Analysis R code/code_figure1.R
- __MACOSX/Statistical Analysis R code/._code_figure1.R
- Statistical Analysis R code/code_figure4.R
- __MACOSX/Statistical Analysis R code/._code_figure4.R
- Statistical Analysis R code/code_figure3.R
- __MACOSX/Statistical Analysis R code/._code_figure3.R
