# Supplementary material for: 96 sample parallel acoustic fragmentation for high throughput next generation sequencing library preparation
Source: PLoS One. 2026 Feb 17;21(2):e0341139. doi: 10.1371/journal.pone.0341139 (PMC12912608; doi:10.1371/journal.pone.0341139)
Supplement: S7 File — (ZIP) [file pone.0341139.s007.zip › Statistical Analysis R code/code_figure1.R]

library("tidyverse")
library("ggplot2")
library("openxlsx")
library("agricolae")
library("scales")
library("lme4")
library("influence.ME")
library("glmmTMB")
library("platetools")
library("gridExtra")
library("RColorBrewer")
library("regclass")
library("quantreg")
library("emmeans")
library("xtable")
library("ggfortify")


############################################ prepare data for plots ###################################################
## LE220 DFBminus
data.raw.LE220 <- read.xlsx("gDNA shearing in Q-Sonica with translator, LE220, E110.xlsx", sheet = 7)
data.LE220.DFBminus <- data.raw.LE220[c(3:20),c(6:9)]
colnames(data.LE220.DFBminus) <- c("720_sec","840_sec","1008_sec","1209_sec")
rownames(data.LE220.DFBminus) <- c(1:18)

## LE220 DFBplus
data.LE220.DFBplus <- data.raw.LE220[c(3:20),c(2:4)]
colnames(data.LE220.DFBplus) <- c("80_sec","120_sec","240_sec")
rownames(data.LE220.DFBplus) <- c(1:18)

## LE220 Covaris Microtube
data.LE220.CM <- data.raw.LE220[c(3:20),c(11:13)]
colnames(data.LE220.CM) <- c("80_sec","120_sec","240_sec")
rownames(data.LE220.CM) <- c(1:18)

## prepare plot data for DFB minus
size <- as.numeric(c(data.LE220.DFBminus[, 1], data.LE220.DFBminus[, 2], data.LE220.DFBminus[, 3], data.LE220.DFBminus[, 4]))
time <- rep(c("720_sec", "840_sec", "1008_sec", "1209_sec"), each = 18)
plot.DFBminus <- tibble::as_tibble((cbind(time, size)))
plot.DFBminus$size <- as.numeric(plot.DFBminus$size)
plot.DFBminus$time <- factor(plot.DFBminus$time, levels = c("720_sec", "840_sec", "1008_sec", "1209_sec"))

## prepare plot data for DFB plus
size <- as.numeric(c(data.LE220.DFBplus[, 1], data.LE220.DFBplus[, 2], data.LE220.DFBplus[, 3]))
time <- rep(c("80_sec", "120_sec", "240_sec"), each = 18)
plot.DFBplus <- tibble::as_tibble((cbind(time, size)))
plot.DFBplus$size <- as.numeric(plot.DFBplus$size)
plot.DFBplus$time <- factor(plot.DFBplus$time, levels = c("80_sec", "120_sec", "240_sec"))

### prepare plot data for CM
size <- as.numeric(c(data.LE220.CM[, 1], data.LE220.CM[, 2], data.LE220.CM[, 3]))
time <- rep(c("80_sec", "120_sec", "240_sec"), each = 18)
plot.CM <- tibble::as_tibble((cbind(time, size)))
plot.CM$size <- as.numeric(plot.CM$size)
plot.CM$time <- factor(plot.CM$time, levels = c("80_sec", "120_sec", "240_sec"))


############################################ do scatter plots ###################################################
DFBminus_LE220_plot <- ggplot(plot.DFBminus, aes(time, size)) +
  geom_point() +
  geom_hline(yintercept = 150,
             linetype = 2,
             colour = "red") +
  geom_hline(yintercept = 300,
             linetype = 2,
             colour = "red") +
  ylab(label = "Size (bp)") +
  xlab(label = "Time") + 
  scale_y_continuous(breaks = c(0, 150, 300, 500, 1000, 1500, 2000), limits = c(0, 2000)) +
  labs(title = "DFB minus")

DFBplus_LE220_plot <- ggplot(data = plot.DFBplus, aes(time, size)) +
  geom_point() +
  geom_hline(yintercept = 150,
             linetype = 2,
             colour = "red") +
  geom_hline(yintercept = 300,
             linetype = 2,
             colour = "red") +
  xlab(label = "Time") +
  ylab(label = "size (bp)") +
  scale_y_continuous(breaks = c(0, 150, 300, 500), limits = c(0, 500)) +
  labs(title = "DFB plus")

CM_LE220_plot <- ggplot(data = plot.CM, aes(time, size)) +
  geom_point() +
  geom_hline(yintercept = 150,
             linetype = 2,
             colour = "red") +
  geom_hline(yintercept = 300,
             linetype = 2,
             colour = "red") +
  xlab(label = "Time") +
  ylab(label = "size (bp)") +
  scale_y_continuous(breaks = c(0, 150, 300, 500), limits = c(0, 500)) +
  labs(title = "Covaris Microtube")


############################################ do box plots ###################################################
DFBminus_LE220_boxplot <- ggplot(plot.DFBminus, aes(x = time, y = size)) +
  geom_boxplot() +
  geom_hline(yintercept = 150,
             linetype = 2,
             colour = "red") +
  geom_hline(yintercept = 300,
             linetype = 2,
             colour = "red") +
  xlab(label = "Time") +
  ylab(label = "size (bp)") +
  scale_y_continuous(breaks = c(0, 150, 300, 500, 1000, 1500, 2000), limits = c(0, 2000)) +
  labs(title = "DFB minus")

DFBplus_LE220_boxplot <- ggplot(plot.DFBplus, aes(x = time, y = size)) +
  geom_boxplot() +
  geom_hline(yintercept = 150,
             linetype = 2,
             colour = "red") +
  geom_hline(yintercept = 300,
             linetype = 2,
             colour = "red") +
  xlab(label = "Time") +
  ylab(label = "size (bp)") +
  scale_y_continuous(breaks = c(0, 150, 300, 500), limits = c(0, 500)) +
  labs(title = "DFB plus")

CM_LE220_boxplot <- ggplot(plot.CM, aes(x = time, y = size)) +
  geom_boxplot() +
  geom_hline(yintercept = 150,
             linetype = 2,
             colour = "red") +
  geom_hline(yintercept = 300,
             linetype = 2,
             colour = "red") +
  xlab(label = "Time") +
  ylab(label = "size (bp)") +
  scale_y_continuous(breaks = c(0, 150, 300, 500), limits = c(0, 500)) +
  labs(title = "Covaris Microtube")


############################################ arrange all the panels in one figure ###################################################
### do boxplot overlaid with points for DFB minus
DFBminus_LE220_boxplot <- ggplot(plot.DFBminus, aes(x = time, y = size)) +
  geom_boxplot(outlier.shape = NA) +
  geom_jitter(color = "black", size = 1) +
  geom_hline(yintercept = 150,
             linetype = 2,
             colour = "darkgray") +
  geom_hline(yintercept = 300,
             linetype = 2,
             colour = "darkgray") +
  labs(x = "Time",
       y = "Size (bp)",
       title = "DFB minus") +
  scale_y_continuous(breaks = c(0, 150, 300, 500, 1000, 1500, 2000), limits = c(0, 2000)) +
  theme_classic() + theme(plot.title = element_text(hjust = 0.5))

### do boxplot overlaid with points for DFB plus
DFBplus_LE220_boxplot <- ggplot(plot.DFBplus, aes(x = time, y = size)) +
  geom_boxplot(outlier.shape = NA) +
  geom_jitter(color = "#F8766D", size = 1) +
  geom_hline(yintercept = 150,
             linetype = 2,
             colour = "darkgray") +
  geom_hline(yintercept = 300,
             linetype = 2,
             colour = "darkgray") +
  labs(x = "Time",
       y = "Size (bp)",
       title = "DFB plus") +
  scale_y_continuous(breaks = c(0, 150, 300, 500), limits = c(0, 500)) +
  theme_classic() + theme(plot.title = element_text(hjust = 0.5))

### do boxplot overlaid with points for CM
CM_LE220_boxplot <- ggplot(plot.CM, aes(x = time, y = size)) +
  geom_boxplot(outlier.shape = NA) +
  geom_jitter(color = "#00BA38", size = 1) +
  geom_hline(yintercept = 150,
             linetype = 2,
             colour = "darkgray") +
  geom_hline(yintercept = 300,
             linetype = 2,
             colour = "darkgray") +
  labs(x = "Time",
       y = "Size (bp)",
       title = "Covaris Microtube") +
  scale_y_continuous(breaks = c(0, 150, 300, 500), limits = c(0, 500)) +
  theme_classic() + theme(plot.title = element_text(hjust = 0.5))


### fit linear model for DFB minus 
lm.m.LE220 <- lm(size ~ time, data = plot.DFBminus)
summary(aov(lm.m.LE220))
emmeans.out <- emmeans(lm.m.LE220,  ~ time)
emmeans.df  <- as.data.frame(emmeans.out)

### summarize data from each time point
DFBminus_LE220_dat <- emmeans.df
for(i in 1:nrow(DFBminus_LE220_dat)){
  lm.cur.LE220 <- lm(size ~ 1, data = plot.DFBminus, subset = which(plot.DFBminus$time==emmeans.df$time[i]))
  emmeans.cur.out <- emmeans(lm.cur.LE220,  ~ 1)
  DFBminus_LE220_dat[i, -1] <- as.numeric(as.data.frame(emmeans.cur.out)[1, -1])
}

### plot linear model for DFB minus 
DFBminus_LE220_lm <- ggplot(data = DFBminus_LE220_dat, aes(x = time, y = emmean, group = 1, linetype = "DFB minus")) + 
  geom_point() + 
  geom_line() +
  geom_hline(yintercept = 150,
             linetype = 2,
             colour = "darkgray") +
  geom_hline(yintercept = 300,
             linetype = 2,
             colour = "darkgray") +
  geom_errorbar(aes(ymin = lower.CL, ymax = upper.CL), width = .3) +
  labs(x = "Time",
       y = "Size (bp)",
       title = "") +
  scale_y_continuous(breaks = c(0, 150, 300, 500, 1000, 1500), limits = c(0, 1500)) +
  scale_linetype(name = "Group") + scale_color_manual(name = "Group") +
  theme_classic() + theme(legend.position = "bottom") 


### fit linear model for DFB plus + CM
size <- as.numeric(c(data.LE220.DFBplus[, 1], data.LE220.DFBplus[, 2], data.LE220.DFBplus[, 3], 
                     data.LE220.CM[, 1], data.LE220.CM[, 2], data.LE220.CM[, 3]))
time <- rep(c("80_sec", "120_sec", "240_sec"), each = 18, times = 2)
method <- rep(c("Plus", "CM"), each = 18 * 3)

plot.DFBplus.CM <- tibble::as_tibble(cbind(size, time, method))
plot.DFBplus.CM$size <- as.numeric(plot.DFBplus.CM$size)
plot.DFBplus.CM$time <- factor(plot.DFBplus.CM$time, levels = c("80_sec", "120_sec", "240_sec"))
plot.DFBplus.CM$method <- factor(plot.DFBplus.CM$method, levels = c("Plus", "CM"))

lm.LE220 <- lm(size ~ time * method, data = plot.DFBplus.CM)
summary(aov(lm.LE220))
emmeans.out <- emmeans(lm.LE220,  ~ method * time)
emmeans.df  <- as.data.frame(emmeans.out)
emmeans.df$time.plot <- as.numeric(emmeans.df$time) + rep(c(-.02, .02), 3)

### summarize data from each time point
LE220_dat <- emmeans.df
for(i in 1:nrow(LE220_dat)){
  lm.cur.LE220 <- lm(size ~ 1, data = plot.DFBplus.CM, 
                     subset = which(plot.DFBplus.CM$time==emmeans.df$time[i] & plot.DFBplus.CM$method==emmeans.df$method[i]))
  emmeans.cur.out <- emmeans(lm.cur.LE220,  ~ 1)
  LE220_dat[i, c(3:7)] <- as.numeric(as.data.frame(emmeans.cur.out)[1, -1])
}

### plot linear model for DFB plus + CM
DFBplus_CM_LE220_lm <- ggplot(data = LE220_dat, aes(x = time.plot, y = emmean, color = method, linetype = method)) +
  geom_point() +
  geom_line() +
  geom_hline(yintercept = 150,
             linetype = 2,
             colour = "darkgray") +
  geom_hline(yintercept = 300,
             linetype = 2,
             colour = "darkgray") +
  geom_errorbar(aes(
    ymin = lower.CL,
    ymax = upper.CL, 
    colour = method),
    width = .1) +
  scale_x_continuous(breaks = 1:3, labels = levels(LE220_dat$time)) +
  scale_y_continuous(breaks = c(0, 150, 300, 500), limits = c(0, 500)) +
  labs(x = "Time",
       y = "Size (bp)",
       title = "") +
  scale_color_discrete(name = "Group", labels = c("DFB plus", "Covaris microtube")) + 
  scale_linetype_discrete(name = "Group", labels = c("DFB plus", "Covaris microtube")) + 
  theme_classic() + theme(legend.position = "bottom") 


### fit glm for DFB plus + CM 
size <- as.numeric(c(data.LE220.DFBplus[, 1], data.LE220.DFBplus[, 2], data.LE220.DFBplus[, 3], 
                     data.LE220.CM[, 1], data.LE220.CM[, 2], data.LE220.CM[, 3]))
size <- ifelse(size >= 150 & size <= 300, 1, 0)
time <- rep(c("80_sec", "120_sec", "240_sec"), each = 18, times = 2)
method <- rep(c("Plus", "CM"), each = 18 * 3)

plot.DFBplus.CM <- tibble::as_tibble(cbind(size, time, method))
plot.DFBplus.CM$size <- as.numeric(plot.DFBplus.CM$size)
plot.DFBplus.CM$time <- factor(plot.DFBplus.CM$time, levels = c("80_sec", "120_sec", "240_sec"))
plot.DFBplus.CM$method <- factor(plot.DFBplus.CM$method, levels = c("Plus", "CM"))

glm.LE220 <- glm(size ~ time * method, family = "binomial", data = plot.DFBplus.CM)
plot.DFBplus.CM %>%
  group_by(method, time) %>%
  summarize(meanfreq = mean(size))
summary(aov(glm.LE220))

emmeans.out <- emmeans(glm.LE220,  ~ method * time, type = "response")
emmeans.df  <- as.data.frame(emmeans.out)
emmeans.df$time.plot <- as.numeric(emmeans.df$time) + rep(c(-.02, .02), 3)

### calculate the probability and confidence intervals
LE220_glm_dat <- data.frame(method=emmeans.df$method, time=emmeans.df$time, prob=emmeans.df$prob, LCL=NA, UCL=NA, time.plot=emmeans.df$time.plot)
for(i in 1:nrow(LE220_glm_dat)){
  select.idx <- plot.DFBplus.CM$time==LE220_glm_dat$time[i] & plot.DFBplus.CM$method==LE220_glm_dat$method[i]
  binom.fit <- binom.test(sum(plot.DFBplus.CM$size[select.idx]), length(plot.DFBplus.CM$size[select.idx]))
  LE220_glm_dat$prob[i] <- binom.fit$estimate
  LE220_glm_dat$LCL[i] <- binom.fit$conf.int[1]
  LE220_glm_dat$UCL[i] <- binom.fit$conf.int[2]
}

### plot glm for DFB plus + CM
DFBplus_CM_LE220_glm <- ggplot(data = LE220_glm_dat, aes(x = time.plot, y = prob, color = method, linetype = method)) +
  geom_point() +
  geom_line() +
  geom_errorbar(aes(
    ymin = LCL,
    ymax = UCL ,
    colour = method),
    width = .3) +
  scale_x_continuous(breaks = 1:3, labels = levels(LE220_glm_dat$time)) +
  labs(x = "Time",
       y = "Probability of being in the target range",
       title = "") +
  scale_color_discrete(name = "Group", labels = c("DFB plus", "Covaris microtube")) + 
  scale_linetype_discrete(name = "Group", labels = c("DFB plus", "Covaris microtube")) + 
  theme_classic() + theme(legend.position = "bottom") 


### arrange all panels in one figure
pdf("Figures/Figure1.pdf", width = 10)
cowplot::plot_grid(DFBminus_LE220_boxplot, DFBplus_LE220_boxplot, CM_LE220_boxplot,
                   DFBminus_LE220_lm, DFBplus_CM_LE220_lm, DFBplus_CM_LE220_glm, nrow = 2)
dev.off()
