# Supplementary material for: 96 sample parallel acoustic fragmentation for high throughput next generation sequencing library preparation
Source: PLoS One. 2026 Feb 17;21(2):e0341139. doi: 10.1371/journal.pone.0341139 (PMC12912608; doi:10.1371/journal.pone.0341139)
Supplement: S7 File — (ZIP) [file pone.0341139.s007.zip › Statistical Analysis R code/code_figure4.R]

### load in packages
library("tidyverse")
library("ggplot2")
library("openxlsx")
library("agricolae")
library("scales")
library("lme4")
library("influence.ME")
library("glmmTMB")
library("platetools")
library("gridExtra")
library("RColorBrewer")
library("regclass")
library("quantreg")
library("emmeans")
library("xtable")
library("ggfortify")
library("latex2exp")


############################################ clean data ###################################################
### Q_sonica without translator
data.without.plus  <- read.xlsx("Q-Sonica without translator.xlsx", sheet = 1)
data.without.minus <- read.xlsx("Q-Sonica without translator.xlsx", sheet = 2)

data.without.1 <- cbind(data.without.plus[c(1:3)], data.without.plus[4], data.without.minus[4])
data.without.2 <- cbind(data.without.plus[c(1:3)], data.without.plus[5], data.without.minus[5])
data.without.3 <- cbind(data.without.plus[c(1:3)], data.without.plus[6], data.without.minus[6])

colnames(data.without.1)[c(4, 5)] <- c("Plus.Nanodroplets.Size.(bp)", "Minus.Nanodroplets.Size.(bp)")
colnames(data.without.2)[c(4, 5)] <- c("Plus.Nanodroplets.Size.(bp)", "Minus.Nanodroplets.Size.(bp)")
colnames(data.without.3)[c(4, 5)] <- c("Plus.Nanodroplets.Size.(bp)", "Minus.Nanodroplets.Size.(bp)")

data.without.1.logistic <- data.without.1
data.without.2.logistic <- data.without.2
data.without.3.logistic <- data.without.3

data.without.all <- rbind(data.without.1, data.without.2, data.without.3)

data.without.1.logistic$`Plus.Nanodroplets.Size.(bp)` <- 
  ifelse(data.without.1.logistic$`Plus.Nanodroplets.Size.(bp)` >= 150 & data.without.1.logistic$`Plus.Nanodroplets.Size.(bp)` <= 300, 1, 0)
data.without.1.logistic$`Minus.Nanodroplets.Size.(bp)`<-
  ifelse(data.without.1.logistic$`Minus.Nanodroplets.Size.(bp)` >= 150 & data.without.1.logistic$`Minus.Nanodroplets.Size.(bp)` <= 300, 1, 0)

data.without.2.logistic$`Plus.Nanodroplets.Size.(bp)` <- 
  ifelse(data.without.2.logistic$`Plus.Nanodroplets.Size.(bp)` >= 150 & data.without.2.logistic$`Plus.Nanodroplets.Size.(bp)` <= 300, 1, 0)
data.without.2.logistic$`Minus.Nanodroplets.Size.(bp)`<-
  ifelse(data.without.2.logistic$`Minus.Nanodroplets.Size.(bp)` >= 150 & data.without.2.logistic$`Minus.Nanodroplets.Size.(bp)` <= 300, 1, 0)

data.without.3.logistic$`Plus.Nanodroplets.Size.(bp)` <- 
  ifelse(data.without.3.logistic$`Plus.Nanodroplets.Size.(bp)` >= 150 & data.without.3.logistic$`Plus.Nanodroplets.Size.(bp)` <= 300, 1, 0)
data.without.3.logistic$`Minus.Nanodroplets.Size.(bp)`<-
  ifelse(data.without.3.logistic$`Minus.Nanodroplets.Size.(bp)` >= 150 & data.without.3.logistic$`Minus.Nanodroplets.Size.(bp)` <= 300, 1, 0)

data.without.logistic.all <- rbind(data.without.1.logistic, data.without.2.logistic, data.without.3.logistic)


### Q_sonica with translator
data.with.1 <- read.xlsx("gDNA shearing in Q-Sonica with translator, LE220, E110.xlsx", sheet = 2)
data.with.2 <- read.xlsx("gDNA shearing in Q-Sonica with translator, LE220, E110.xlsx", sheet = 3)
data.with.3 <- read.xlsx("gDNA shearing in Q-Sonica with translator, LE220, E110.xlsx", sheet = 4)

data.with.all <- rbind(data.with.1,data.with.2,data.with.3)

data.with.1.logistic <- data.with.1
data.with.2.logistic <- data.with.2
data.with.3.logistic <- data.with.3

data.with.1.logistic$`Plus.Nanodroplets.Size.(bp)` <- 
  ifelse(data.with.1.logistic$`Plus.Nanodroplets.Size.(bp)` >= 150 & data.with.1.logistic$`Plus.Nanodroplets.Size.(bp)` <= 300, 1, 0)
data.with.1.logistic$`Minus.Nanodroplets.Size.(bp)`<-
  ifelse(data.with.1.logistic$`Minus.Nanodroplets.Size.(bp)` >= 150 & data.with.1.logistic$`Minus.Nanodroplets.Size.(bp)` <= 300, 1, 0)

data.with.2.logistic$`Plus.Nanodroplets.Size.(bp)` <- 
  ifelse(data.with.2.logistic$`Plus.Nanodroplets.Size.(bp)` >= 150 & data.with.2.logistic$`Plus.Nanodroplets.Size.(bp)` <= 300, 1, 0)
data.with.2.logistic$`Minus.Nanodroplets.Size.(bp)`<-
  ifelse(data.with.2.logistic$`Minus.Nanodroplets.Size.(bp)` >= 150 & data.with.2.logistic$`Minus.Nanodroplets.Size.(bp)` <= 300, 1, 0)

data.with.3.logistic$`Plus.Nanodroplets.Size.(bp)` <- 
  ifelse(data.with.3.logistic$`Plus.Nanodroplets.Size.(bp)` >= 150 & data.with.3.logistic$`Plus.Nanodroplets.Size.(bp)` <= 300, 1, 0)
data.with.3.logistic$`Minus.Nanodroplets.Size.(bp)`<-
  ifelse(data.with.3.logistic$`Minus.Nanodroplets.Size.(bp)` >= 150 & data.with.3.logistic$`Minus.Nanodroplets.Size.(bp)` <= 300, 1, 0)

data.with.logistic.all <- rbind(data.with.1.logistic,data.with.2.logistic,data.with.3.logistic)


############################################ Q_sonica without translator ###################################################
### plot median bp size per well across 3 replicates
plot_by_well <- data.without.all %>%
  group_by(Sample.ID) %>%
  summarize(bp_plus = median(`Plus.Nanodroplets.Size.(bp)`), 
            bp_mad_plus = mad(`Plus.Nanodroplets.Size.(bp)`),
            bp_minus = median(`Minus.Nanodroplets.Size.(bp)`),
            bp_mad_minus = mad(`Minus.Nanodroplets.Size.(bp)`))

wells <- c(paste0("A", 1:12), paste0("B", 1:12), paste0("C", 1:12), paste0("D", 1:12),
           paste0("E", 1:12), paste0("F", 1:12), paste0("G", 1:12), paste0("H", 1:12))
plot_by_well$Sample.ID <- factor(plot_by_well$Sample.ID, levels = wells)
plot_by_well <- plot_by_well[order(plot_by_well$Sample.ID), ]
plot_by_well$row <- unlist(lapply(plot_by_well$Sample.ID, function(x){substr(x, 0, 1)}))
plot_by_well$column <- unlist(lapply(plot_by_well$Sample.ID, function(x){substring(x, 2)}))
plot_by_well$row <- factor(plot_by_well$row, levels = LETTERS[8:1])
plot_by_well$column <- factor(plot_by_well$column, levels = 1:12)

summary(plot_by_well$bp_mad_plus)
summary(plot_by_well$bp_mad_minus)
plot_by_well$bp_mad_plus_v2 <- pmax(pmin(plot_by_well$bp_mad_plus, 100), 10)
plot_by_well$bp_mad_minus_v2 <- pmax(pmin(plot_by_well$bp_mad_minus, 100), 10)

Heat.bp.minus.without <- ggplot(plot_by_well, aes(x = column, y = row, fill = bp_minus, size = bp_mad_minus_v2)) +
  geom_point(shape = 21, color = "white") + 
  scale_fill_gradientn(colours = c("gold", "gold", "orange", "orangered"), 
                       values = c(0, scales::rescale(c(300, min(plot_by_well$bp_plus[plot_by_well$bp_plus > 300])), from = c(150, 500)), 1),
                       breaks = c(150, 300, 400, 500),
                       labels = c("150", "300", "400", TeX(r"($\geq 500$)")),
                       limits = c(150, 500), oob = scales::squish, name = "median size (bp)") + 
  scale_size_area(max_size = 12, breaks = seq(10, 100, 20), name = "MAD size (bp)",
                  labels = c(TeX(r"($\leq 10$)"), "30", "50", "70", TeX(r"($\geq 90$)"))) + 
  guides(size = guide_legend(override.aes = list(color = "white", fill = "gold", shape = 21), order = 2)) +
  labs(x = "", y = "", title = "minus nanodroplet, without translator") +
  theme_cowplot(font_size = 12) +
  theme(axis.text.x = element_text(vjust = 0.5)) 

Heat.bp.plus.without <- ggplot(plot_by_well, aes(x = column, y = row, fill = bp_plus, size = bp_mad_plus_v2)) +
  geom_point(shape = 21, color = "white") + 
  scale_fill_gradientn(colours = c("gold", "gold", "orange", "orangered"), 
                       values = c(0, scales::rescale(c(300, min(plot_by_well$bp_plus[plot_by_well$bp_plus > 300])), from = c(150, 500)), 1),
                       breaks = c(150, 300, 400, 500),
                       labels = c("150", "300", "400", TeX(r"($\geq 500$)")),
                       limits = c(150, 500), oob = scales::squish, name = "median size (bp)") + 
  scale_size_area(max_size = 12, breaks = seq(10, 100, 20), name = "MAD size (bp)",
                  labels = c(TeX(r"($\leq 10$)"), "30", "50", "70", TeX(r"($\geq 90$)"))) + 
  guides(size = guide_legend(override.aes = list(color = "white", fill = "gold", shape = 21), order = 2)) +
  labs(x = "", y = "", title = "plus nanodroplet, without translator") +
  theme_cowplot(font_size = 12) +
  theme(axis.text.x = element_text(vjust = 0.5)) 


### plot the probability of falling into target size region per well among 3 replicates
plot_prob_by_well <- data.without.logistic.all %>% 
  group_by(Sample.ID) %>%
  summarize(prob_plus = mean(`Plus.Nanodroplets.Size.(bp)`), prob_minus = mean(`Minus.Nanodroplets.Size.(bp)`))

Heat.prob.minus.without <- raw_map(data = plot_prob_by_well$prob_minus, well = plot_prob_by_well$Sample.ID, plate = 96) + 
  scale_fill_gradientn(colors = rev(heat.colors(10)), 
                       limits = c(0, 1), 
                       name = "Probability") +
  labs(title = "minus nanodroplet, without translator") +
  theme(plot.title = element_text(vjust = -3))

Heat.prob.plus.without <- raw_map(data = plot_prob_by_well$prob_plus, well = plot_prob_by_well$Sample.ID, plate = 96) +
  scale_fill_gradientn(colors = rev(heat.colors(10)), 
                       limits = c(0, 1), 
                       name = "Probability") +
  labs(title = "plus nanodroplet, without translator") +
  theme(plot.title = element_text(vjust = -3))


############################################ Q_sonica with translator ###################################################
### plot median bp size per well across 3 replicates
plot_by_well <- data.with.all %>%
  group_by(Sample.ID) %>%
  summarize(bp_plus = median(`Plus.Nanodroplets.Size.(bp)`), 
            bp_mad_plus = mad(`Plus.Nanodroplets.Size.(bp)`),
            bp_minus = median(`Minus.Nanodroplets.Size.(bp)`),
            bp_mad_minus = mad(`Minus.Nanodroplets.Size.(bp)`))

wells <- c(paste0("A", 1:12), paste0("B", 1:12), paste0("C", 1:12), paste0("D", 1:12),
           paste0("E", 1:12), paste0("F", 1:12), paste0("G", 1:12), paste0("H", 1:12))
plot_by_well$Sample.ID <- factor(plot_by_well$Sample.ID, levels = wells)
plot_by_well <- plot_by_well[order(plot_by_well$Sample.ID), ]
plot_by_well$row <- unlist(lapply(plot_by_well$Sample.ID, function(x){substr(x, 0, 1)}))
plot_by_well$column <- unlist(lapply(plot_by_well$Sample.ID, function(x){substring(x, 2)}))
plot_by_well$row <- factor(plot_by_well$row, levels = LETTERS[8:1])
plot_by_well$column <- factor(plot_by_well$column, levels = 1:12)

summary(plot_by_well$bp_mad_plus)
summary(plot_by_well$bp_mad_minus)
plot_by_well$bp_mad_plus_v2 <- pmax(pmin(plot_by_well$bp_mad_plus, 100), 10)
plot_by_well$bp_mad_minus_v2 <- pmax(pmin(plot_by_well$bp_mad_minus, 100), 10)

Heat.bp.minus.with <- ggplot(plot_by_well, aes(x = column, y = row, fill = bp_minus, size = bp_mad_minus_v2)) +
  geom_point(shape = 21, color = "white") + 
  scale_fill_gradientn(colours = c("gold", "gold", "orange", "orangered"), 
                       values = c(0, scales::rescale(c(300, 303), from = c(150, 500)), 1),
                       breaks = c(150, 300, 400, 500),
                       labels = c("150", "300", "400", TeX(r"($\geq 500$)")),
                       limits = c(150, 500), oob = scales::squish, name = "median size (bp)") + 
  scale_size_area(max_size = 12, breaks = seq(10, 100, 20), name = "MAD size (bp)",
                  labels = c(TeX(r"($\leq 10$)"), "30", "50", "70", TeX(r"($\geq 90$)"))) + 
  guides(size = guide_legend(override.aes = list(color = "white", fill = "gold", shape = 21), order = 2)) +
  labs(x = "", y = "", title = "minus nanodroplet, with translator") +
  theme_cowplot(font_size = 12) +
  theme(axis.text.x = element_text(vjust = 0.5)) 

Heat.bp.plus.with <- ggplot(plot_by_well, aes(x = column, y = row, fill = bp_plus, size = bp_mad_plus_v2)) +
  geom_point(shape = 21, color = "white") + 
  scale_fill_gradientn(colours = c("gold", "gold", "orange", "orangered"), 
                       values = c(0, scales::rescale(c(300, 303), from = c(150, 500)), 1),
                       breaks = c(150, 300, 400, 500),
                       labels = c("150", "300", "400", TeX(r"($\geq 500$)")),
                       limits = c(150, 500), oob = scales::squish, name = "median size (bp)") + 
  scale_size_area(max_size = 12, breaks = seq(10, 100, 20), name = "MAD size (bp)",
                  labels = c(TeX(r"($\leq 10$)"), "30", "50", "70", TeX(r"($\geq 90$)"))) + 
  guides(size = guide_legend(override.aes = list(color = "white", fill = "gold", shape = 21), order = 2)) +
  labs(x = "", y = "", title = "plus nanodroplet, with translator") +
  theme_cowplot(font_size = 12) +
  theme(axis.text.x = element_text(vjust = 0.5)) 


### plot the probability of falling into target size region per well among 3 replicates
plot_prob_by_well <- data.with.logistic.all %>% 
  group_by(Sample.ID) %>%
  summarize(prob_plus = mean(`Plus.Nanodroplets.Size.(bp)`), prob_minus = mean(`Minus.Nanodroplets.Size.(bp)`))

Heat.prob.minus.with <- raw_map(data = plot_prob_by_well$prob_minus, well = plot_prob_by_well$Sample.ID, plate = 96) + 
  scale_fill_gradientn(colors = rev(heat.colors(10)), 
                       limits = c(0, 1), 
                       name = "Probability") +
  labs(title = "minus nanodroplet, with translator") +
  theme(plot.title = element_text(vjust = -3))

Heat.prob.plus.with <- raw_map(data = plot_prob_by_well$prob_plus, well = plot_prob_by_well$Sample.ID, plate = 96) +
  scale_fill_gradientn(colors = rev(heat.colors(10)), 
                       limits = c(0, 1), 
                       name = "Probability") +
  labs(title = "plus nanodroplet, with translator") +
  theme(plot.title = element_text(vjust = -3))


### save the figures
pdf("figures/bp_by_well_plot.pdf", width = 12, height = 8)
cowplot::plot_grid(Heat.bp.minus.without, Heat.bp.plus.without, Heat.bp.minus.with, Heat.bp.plus.with, nrow = 2)
dev.off()

pdf("figures/prob_by_well_plot.pdf", width = 12, height = 8)
cowplot::plot_grid(Heat.prob.minus.without, Heat.prob.plus.without, Heat.prob.minus.with, Heat.prob.plus.with, nrow = 2)
dev.off()
