# Supplementary material for: 96 sample parallel acoustic fragmentation for high throughput next generation sequencing library preparation
Source: PLoS One. 2026 Feb 17;21(2):e0341139. doi: 10.1371/journal.pone.0341139 (PMC12912608; doi:10.1371/journal.pone.0341139)
Supplement: S7 File — (ZIP) [file pone.0341139.s007.zip › Statistical Analysis R code/code_figure3.R]

### load in packages
library("tidyverse")
library("ggplot2")
library("openxlsx")
library("agricolae")
library("scales")
library("lme4")
library("influence.ME")
library("glmmTMB")
library("platetools")
library("gridExtra")
library("RColorBrewer")
library("regclass")
library("quantreg")
library("emmeans")
library("xtable")
library("ggfortify")
library("latex2exp")


############################################ prepare data for plots ###################################################
### Q_sonica without translator
data.without.plus  <- read.xlsx("Q-Sonica without translator.xlsx", sheet = 1)
data.without.minus <- read.xlsx("Q-Sonica without translator.xlsx", sheet = 2)

### Q_sonica with translator
data.with.1 <- read.xlsx("gDNA shearing in Q-Sonica with translator, LE220, E110.xlsx", sheet = 2)
data.with.2 <- read.xlsx("gDNA shearing in Q-Sonica with translator, LE220, E110.xlsx", sheet = 3)
data.with.3 <- read.xlsx("gDNA shearing in Q-Sonica with translator, LE220, E110.xlsx", sheet = 4)

### organize the data
data.without.plus.combined <- as.numeric(as.matrix(data.without.plus[, 4:6]))
data.without.minus.combined <- as.numeric(as.matrix(data.without.minus[, 4:6]))
data.with.plus.combined <- c(data.with.1$`Plus.Nanodroplets.Size.(bp)`, data.with.2$`Plus.Nanodroplets.Size.(bp)`,
                             data.with.3$`Plus.Nanodroplets.Size.(bp)`)
data.with.minus.combined <- c(data.with.1$`Minus.Nanodroplets.Size.(bp)`, data.with.2$`Minus.Nanodroplets.Size.(bp)`,
                              data.with.3$`Minus.Nanodroplets.Size.(bp)`)
size <- c(data.without.minus.combined, data.without.plus.combined, data.with.minus.combined, data.with.plus.combined)
method <- c(rep("no_translator_minus", length(data.without.minus.combined)),
            rep("no_translator_plus", length(data.without.plus.combined)), 
            rep("translator_minus", length(data.with.minus.combined)),
            rep("translator_plus", length(data.with.plus.combined)))
method <- factor(method, levels = c("no_translator_minus", "no_translator_plus", "translator_minus", "translator_plus"))
plot.dat <- data.frame(size = size, method = method)


############################################ do scatter plots ###################################################
p1 <- ggplot(plot.dat, aes(method, size)) +
  geom_point() +
  geom_hline(yintercept = 150,
             linetype = 2,
             colour = "red") +
  geom_hline(yintercept = 300,
             linetype = 2,
             colour = "red") +
  labs(x = "Method",
       y = "Size (bp)",
       title = "") +
  scale_y_continuous(breaks = c(0, 150, 300, 500, 1000, 1500, 2000), limits = c(0, 2000)) +
  theme_classic() + theme(axis.text.x = element_text(angle = 90)) 


############################################ do box plots overlaid with points ###################################################
p2 <- ggplot(plot.dat, aes(method, size)) +
  geom_boxplot(outlier.shape = NA) +
  geom_jitter(color = "black", size = 1) +
  geom_hline(yintercept = 150,
             linetype = 2,
             colour = "darkgray") +
  geom_hline(yintercept = 300,
             linetype = 2,
             colour = "darkgray") +
  labs(x = "Method",
       y = "Size (bp)",
       title = "") +
  scale_y_continuous(breaks = c(0, 150, 300, 500, 1000, 1500, 2000), limits = c(0, 2000)) +
  theme_classic() + theme(axis.text.x = element_text(angle = 90)) 


####################################### estimate mean and standard deviations ##############################################
## fit linear model
fit <- lm(size ~ method, data = plot.dat)
summary(aov(fit))
emmeans.out <- emmeans(fit, ~ method)
emmeans.df  <- as.data.frame(emmeans.out)

## summarize data from each time point
plot.lm <- emmeans.df
for(i in 1:nrow(emmeans.df)){
  lm.cur <- lm(size ~ 1, data = plot.dat, subset = which(plot.dat$method==emmeans.df$method[i]))
  emmeans.cur.out <- emmeans(lm.cur,  ~ 1)
  plot.lm[i, -1] <- as.numeric(as.data.frame(emmeans.cur.out)[1, -1])
}

### plot linear model
p3 <- ggplot(data = plot.lm, aes(x = method, y = emmean, group = 1)) + 
  geom_point() +
  geom_line() +
  geom_hline(yintercept = 150,
             linetype = 2,
             colour = "darkgray") +
  geom_hline(yintercept = 300,
             linetype = 2,
             colour = "darkgray") +
  geom_errorbar(aes(ymin = lower.CL, ymax = upper.CL), width = .3) +
  labs(x = "Method",
       y = "Size (bp)",
       title = "") +
  scale_y_continuous(breaks = c(0, 150, 300, 500, 1000, 1500, 2000), limits = c(0, 2000)) +
  theme_classic() + theme(axis.text.x = element_text(angle = 90)) 

pdf("figures/Figure3.pdf", width = 10)
cowplot::plot_grid(p2, p3, nrow = 1)
dev.off()
